# Supplementary material for: Prioritization of Trypanosoma brucei editosome protein interactions interfaces at residue resolution through proteome-scale network analysis
Source: BMC Mol Cell Biol. 2024 Jan 26;25:3. doi: 10.1186/s12860-024-00499-4 (PMC10811811; doi:10.1186/s12860-024-00499-4)
Supplement: Supplementary file 1 — Additional File 1: Editosome PPI network table of T. brucei. [file 12860_2024_499_MOESM1_ESM.xlsx]

## Sheet: TrypsNetDB-ExportNetwork (18)
#Number of interactions: 677
#First and second node Ids: interacting protein pairs
#First and second main node Ids: in cases that interactions are inferred based on ortholog mapping, these columns represent the orginal protein Ids that the interaction has been inferred from
#Y2H: has value of 1 if the interaction of the two proteins were identified based on Y2H experiment, otherwise is zero
#TAPmRNase: has value of 1 if the interaction of the two proteins were identified based on affinity purification experiment without RNase treatment, otherwise is zero
#TAPpRNase: has value of 1 if the interaction of the two proteins were identified based on affinity purification experiment with RNase treatment, otherwise is zero
#IPmRNase: has value of 1 if the interaction of the two proteins were identified based on immunoprecipitation experiment without RNase treatment, otherwise is zero
#IPpRNase: has value of 1 if the interaction of the two proteins were identified based on immunoprecipitation experiment with RNase treatment, otherwise is zero
#Fractionation: has value of 1 if the interaction of the two proteins were identified based on Fractionation experiment, otherwise is zero
#Other: has value of 1 if the physical interaction of the two proteins were identified based on other than listed above, otherwise is zero
#OrthologMapping: has value of 1 if the interaction of the two proteins were identified based on Ortholog mapping from other trypanosomatid organisms, otherwise is zero
#PMID: PMID list of study(s) that the interactions were extracted from
#Score: the score of each interaction
FirstNodeId	SecondNodeId	MainFirstNodeId	MainSecondNodeId	Y2H	TAPmRNase	TAPpRNase	IPmRNase	IPpRNase	Fractionation	Other	OrthologMapping	PMID	Score
Tb927.11.7960	Tb927.7.3950	Tb927.11.7960	Tb927.7.3950	0	0	0	0	1	0	0	0	18464794	0.125
Tb927.9.4360	Tb927.7.3950	Tb927.9.4360	Tb927.7.3950	0	0	0	0	1	0	0	0	18464794	0.125
Tb927.2.2470	Tb927.7.3950	Tb927.2.2470	Tb927.7.3950	0	0	0	0	1	0	0	0	18464794	0.125
Tb927.4.1990	Tb927.9.7210	Tb927.4.1990	Tb927.9.7210	0	1	0	1	0	0	0	0	19540236	0.25
Tb927.11.15640	Tb927.7.800	Tb927.11.15640	Tb927.7.800	0	1	1	1	0	1	0	0	2.69915e+39	0.5
Tb927.11.15640	Tb927.2.6070	Tb927.11.15640	Tb927.2.6070	0	1	1	1	0	1	0	0	2.69915e+31	0.5
Tb927.11.15640	Tb927.4.1500	Tb927.11.15640	Tb927.4.1500	0	1	0	1	0	1	0	0	2.69915e+39	0.375
Tb927.9.4360	Tb927.11.15640	Tb927.9.4360	Tb927.11.15640	0	0	0	1	0	1	0	0	2699145319850920	0.25
Tb927.11.15640	Tb927.1.3030	Tb927.11.15640	Tb927.1.3030	0	0	0	1	0	1	0	0	2699145319850920	0.25
Tb927.9.7260	Tb927.11.15640	Tb927.9.7260	Tb927.11.15640	0	0	1	0	0	1	0	0	2699145322396520	0.25
Tb927.11.15640	Tb927.10.1730	Tb927.11.15640	Tb927.10.1730	0	1	0	1	0	1	0	0	2.69915e+23	0.375
Tb927.11.15640	Tb927.2.1860	Tb927.11.15640	Tb927.2.1860	0	1	1	1	0	1	0	0	2.69915e+31	0.5
Tb927.11.15640	Tb927.8.8170	Tb927.11.15640	Tb927.8.8170	0	1	1	1	0	1	0	0	2.69915e+55	0.5
Tb927.11.15640	Tb927.1.1730	Tb927.11.15640	Tb927.1.1730	0	1	0	1	0	1	0	0	2.69915e+23	0.375
Tb927.11.15640	Tb927.6.1200	Tb927.11.15640	Tb927.6.1200	0	1	0	0	0	1	0	0	2699145321474070	0.25
Tb927.11.7960	Tb927.4.4160	Tb927.11.7960	Tb927.4.4160	0	1	1	1	0	1	0	0	2.69915e+31	0.5
Tb927.11.7960	Tb927.9.4360	Tb927.11.7960	Tb927.9.4360	0	0	0	0	1	0	0	0	18464794	0.125
Tb927.11.7960	Tb927.2.2470	Tb927.11.7960	Tb927.2.2470	0	0	0	0	1	0	0	0	18464794	0.125
Tb927.2.3180	Tb927.6.2140	Tb927.2.3180	Tb927.6.2140	0	0	0	1	0	1	0	0	2699145319850920	0.25
Tb927.2.3180	Tb927.11.16860	Tb927.2.3180	Tb927.11.16860	1	1	1	1	0	0	0	0	2.23965e+23	0.5
Tb927.2.3180	Tb927.8.8170	Tb927.2.3180	Tb927.8.8170	1	1	0	1	0	0	0	0	2.23965e+23	0.375
Tb927.2.3180	Tb927.6.2230	Tb927.2.3180	Tb927.6.2230	0	1	0	1	0	1	0	0	2.69915e+31	0.375
Tb927.2.3180	Tb927.8.620	Tb927.2.3180	Tb927.8.620	0	0	0	1	0	1	0	0	2699145319850920	0.25
Tb927.2.3180	Tb927.5.3010	Tb927.2.3180	Tb927.5.3010	1	1	1	1	0	0	0	0	2.23965e+23	0.5
Tb927.2.3180	Tb927.6.1680	Tb927.2.3180	Tb927.6.1680	0	1	1	1	0	1	0	0	2.69915e+23	0.5
Tb927.9.4360	Tb927.2.3180	Tb927.9.4360	Tb927.2.3180	0	1	1	1	0	1	0	0	2.69915e+23	0.5
Tb927.9.12770	Tb927.1.1730	Tb927.9.12770	Tb927.1.1730	0	1	0	0	0	1	0	0	2699145321474070	0.25
Tb927.9.12770	Tb927.4.1500	Tb927.9.12770	Tb927.4.1500	0	1	0	0	0	0	0	0	21474072	0.125
Tb927.9.12770	Tb927.7.800	Tb927.9.12770	Tb927.7.800	0	1	0	0	0	1	0	0	2699145321474070	0.25
Tb927.7.1550	Tb927.1.1690	Tb927.7.1550	Tb927.1.1690	0	1	0	1	0	1	0	0	2.25625e+31	0.375
Tb927.1.3030	Tb927.1.1690	Tb927.1.3030	Tb927.1.1690	0	1	0	1	0	1	0	0	2.25625e+31	0.375
Tb927.10.70	Tb927.1.1690	Tb927.10.70	Tb927.1.1690	0	1	0	0	0	0	0	0	12649499	0.125
Tb927.9.4360	Tb927.1.1690	Tb927.9.4360	Tb927.1.1690	0	1	0	1	0	1	0	0	2.25625e+31	0.375
Tb927.1.1690	Tb927.11.940	Tb927.1.1690	Tb927.11.940	0	1	0	1	0	0	0	0	2.25625e+39	0.25
Tb927.1.1690	Tb927.10.3570	Tb927.1.1690	Tb927.10.3570	0	1	0	1	0	1	0	0	2.25625e+31	0.375
Tb927.8.620	Tb927.1.1690	Tb927.8.620	Tb927.1.1690	0	1	0	0	0	1	0	0	2.25625e+31	0.25
Tb927.1.1690	Tb927.11.2990	Tb927.1.1690	Tb927.11.2990	0	1	0	1	0	0	0	0	2.25625e+39	0.25
Tb927.1.1690	Tb927.10.5120	Tb927.1.1690	Tb927.10.5120	0	1	0	0	0	1	0	0	2.25625e+31	0.25
Tb927.1.1690	Tb927.10.5110	Tb927.1.1690	Tb927.10.5110	0	1	0	1	0	1	0	0	2.25625e+31	0.375
Tb927.1.1690	Tb927.10.5440	Tb927.1.1690	Tb927.10.5440	0	1	0	1	0	0	0	0	2.25625e+31	0.25
Tb927.1.1690	Tb927.10.8210	Tb927.1.1690	Tb927.10.8210	0	1	0	1	0	1	0	0	2.25625e+39	0.375
Tb927.2.2470	Tb927.1.1690	Tb927.2.2470	Tb927.1.1690	0	1	0	1	0	1	0	0	2.25625e+31	0.375
Tb927.1.1690	Tb927.11.8870	Tb927.1.1690	Tb927.11.8870	0	1	0	0	0	0	0	0	12649499	0.125
Tb927.1.1690	Tb927.8.680	Tb927.1.1690	Tb927.8.680	0	0	0	1	0	1	0	0	17662834	0.25
Tb927.1.1690	Tb927.8.5690	Tb927.1.1690	Tb927.8.5690	0	0	0	0	0	1	0	0	17662834	0.125
Tb927.1.1690	Tb927.7.1070	Tb927.1.1690	Tb927.7.1070	0	0	0	0	0	1	0	0	17662834	0.125
Tb927.1.1690	Tb927.10.5320	Tb927.1.1690	Tb927.10.5320	0	0	0	1	0	0	0	0	17662834	0.125
Tb927.2.2470	Tb927.10.5440	Tb927.2.2470	Tb927.10.5440	0	1	0	1	0	1	0	0	2.25625e+39	0.375
Tb927.8.620	Tb927.10.5440	Tb927.8.620	Tb927.10.5440	0	1	0	1	0	1	0	0	2.25625e+39	0.375
Tb927.1.3030	Tb927.10.5440	Tb927.1.3030	Tb927.10.5440	0	1	0	1	0	1	0	0	2.25625e+39	0.375
Tb927.11.8870	Tb927.10.5440	Tb927.11.8870	Tb927.10.5440	0	1	0	1	0	0	0	0	1985092112649490	0.25
Tb927.10.3570	Tb927.10.5440	Tb927.10.3570	Tb927.10.5440	0	1	0	1	0	1	0	0	2.25625e+39	0.375
Tb927.10.5440	Tb927.7.800	Tb927.10.5440	Tb927.7.800	0	0	0	1	0	1	0	0	2699145319850920	0.25
Tb927.11.2990	Tb927.10.5440	Tb927.11.2990	Tb927.10.5440	0	1	0	1	0	0	0	0	2.25625e+47	0.25
Tb927.7.1550	Tb927.10.5440	Tb927.7.1550	Tb927.10.5440	0	1	0	1	0	1	0	0	2.25625e+39	0.375
Tb927.11.940	Tb927.10.5440	Tb927.11.940	Tb927.10.5440	0	1	0	1	0	0	0	0	2.25625e+47	0.25
Tb927.10.5440	Tb927.10.8210	Tb927.10.5440	Tb927.10.8210	0	1	0	1	0	1	0	0	2.25625e+47	0.375
Tb927.10.5120	Tb927.10.5440	Tb927.10.5120	Tb927.10.5440	0	1	0	1	0	1	0	0	2.25625e+39	0.375
Tb927.10.70	Tb927.10.5440	Tb927.10.70	Tb927.10.5440	0	1	0	0	0	0	0	0	12649499	0.125
Tb927.10.5110	Tb927.10.5440	Tb927.10.5110	Tb927.10.5440	0	1	0	1	0	1	0	0	2.25625e+31	0.375
Tb927.9.4360	Tb927.10.5440	Tb927.9.4360	Tb927.10.5440	0	1	0	1	0	1	0	0	2.25625e+39	0.375
Tb927.10.5440	Tb927.8.680	Tb927.10.5440	Tb927.8.680	0	0	0	1	0	1	0	0	17662834	0.25
Tb927.10.5440	Tb927.9.5630	Tb927.10.5440	Tb927.9.5630	0	1	0	0	0	1	0	0	17662834	0.25
Tb927.10.5320	Tb927.10.5440	Tb927.10.5320	Tb927.10.5440	0	1	0	1	0	0	0	0	17662834	0.25
Tb927.10.5440	Tb927.3.3990	Tb927.10.5440	Tb927.3.3990	0	1	0	0	0	0	0	0	17662834	0.125
Tb927.10.5440	Tb927.8.5690	Tb927.10.5440	Tb927.8.5690	0	1	0	0	0	0	0	0	17662834	0.125
Tb927.10.5440	Tb927.7.1070	Tb927.10.5440	Tb927.7.1070	0	1	0	0	0	0	0	0	17662834	0.125
Tb927.3.3990	Tb927.10.5320	Tb927.3.3990	Tb927.10.5320	0	1	0	1	0	1	0	0	2147444217662830	0.375
Tb927.10.5320	Tb927.11.2990	Tb927.10.5320	Tb927.11.2990	0	1	0	1	0	1	0	0	2147444217662830	0.375
Tb927.10.5320	Tb927.11.940	Tb927.10.5320	Tb927.11.940	0	1	0	1	0	1	0	0	2147444217662830	0.375
Tb927.10.5320	Tb927.2.2470	Tb927.10.5320	Tb927.2.2470	0	1	0	1	0	1	0	0	17662834	0.375
Tb927.10.5320	Tb927.10.8210	Tb927.10.5320	Tb927.10.8210	0	1	0	1	0	1	0	0	17662834	0.375
Tb927.10.5320	Tb927.8.620	Tb927.10.5320	Tb927.8.620	0	0	0	0	0	1	0	0	17662834	0.125
Tb927.10.5320	Tb927.10.5110	Tb927.10.5320	Tb927.10.5110	0	1	0	1	0	1	0	0	17662834	0.375
Tb927.10.5320	Tb927.10.5120	Tb927.10.5320	Tb927.10.5120	0	1	0	0	0	1	0	0	17662834	0.25
Tb927.10.5320	Tb927.10.3570	Tb927.10.5320	Tb927.10.3570	0	1	0	1	0	1	0	0	17662834	0.375
Tb927.10.5320	Tb927.9.4360	Tb927.10.5320	Tb927.9.4360	0	1	0	1	0	1	0	0	17662834	0.375
Tb927.10.5320	Tb927.1.3030	Tb927.10.5320	Tb927.1.3030	0	1	0	1	0	1	0	0	17662834	0.375
Tb927.10.5320	Tb927.7.1550	Tb927.10.5320	Tb927.7.1550	0	1	0	1	0	1	0	0	17662834	0.375
Tb927.10.5320	Tb927.9.5630	Tb927.10.5320	Tb927.9.5630	0	1	0	0	0	0	0	0	17662834	0.125
Tb927.10.5320	Tb927.8.5690	Tb927.10.5320	Tb927.8.5690	0	1	0	0	0	0	0	0	17662834	0.125
Tb927.10.5320	Tb927.7.1070	Tb927.10.5320	Tb927.7.1070	0	1	0	0	0	0	0	0	17662834	0.125
Tb927.8.680	Tb927.10.5320	Tb927.8.680	Tb927.10.5320	0	0	0	1	0	0	0	0	17662834	0.125
Tb927.9.5630	Tb927.7.1070	Tb927.9.5630	Tb927.7.1070	0	1	0	0	0	0	0	0	2147444217662830	0.125
Tb927.8.5690	Tb927.7.1070	Tb927.8.5690	Tb927.7.1070	0	1	0	0	0	0	0	0	2147444217662830	0.125
Tb927.11.940	Tb927.7.1070	Tb927.11.940	Tb927.7.1070	0	1	0	0	0	0	0	0	17662834	0.125
Tb927.2.2470	Tb927.7.1070	Tb927.2.2470	Tb927.7.1070	0	1	0	0	0	0	0	0	17662834	0.125
Tb927.10.8210	Tb927.7.1070	Tb927.10.8210	Tb927.7.1070	0	1	0	0	0	0	0	0	17662834	0.125
Tb927.10.5110	Tb927.7.1070	Tb927.10.5110	Tb927.7.1070	0	1	0	0	0	0	0	0	17662834	0.125
Tb927.10.5120	Tb927.7.1070	Tb927.10.5120	Tb927.7.1070	0	1	0	0	0	0	0	0	17662834	0.125
Tb927.11.2990	Tb927.7.1070	Tb927.11.2990	Tb927.7.1070	0	1	0	0	0	0	0	0	17662834	0.125
Tb927.3.3990	Tb927.7.1070	Tb927.3.3990	Tb927.7.1070	0	1	0	0	0	0	0	0	17662834	0.125
Tb927.7.1070	Tb927.10.3570	Tb927.7.1070	Tb927.10.3570	0	1	0	0	0	0	0	0	17662834	0.125
Tb927.7.1070	Tb927.9.4360	Tb927.7.1070	Tb927.9.4360	0	1	0	0	0	0	0	0	17662834	0.125
Tb927.7.1070	Tb927.1.3030	Tb927.7.1070	Tb927.1.3030	0	1	0	0	0	0	0	0	17662834	0.125
Tb927.7.1070	Tb927.7.1550	Tb927.7.1070	Tb927.7.1550	0	1	0	0	0	0	0	0	17662834	0.125
Tb927.2.2470	Tb927.10.3570	Tb927.2.2470	Tb927.10.3570	0	1	0	1	1	0	0	0	2.25625e+39	0.375
Tb927.10.3570	Tb927.7.2570	Tb927.10.3570	Tb927.7.2570	0	0	0	1	0	1	0	0	2699145319850920	0.25
Tb927.7.1550	Tb927.10.3570	Tb927.7.1550	Tb927.10.3570	0	1	0	1	0	1	0	0	2.25625e+47	0.375
Tb927.8.620	Tb927.10.3570	Tb927.8.620	Tb927.10.3570	0	1	0	1	0	1	0	0	2.25625e+39	0.375
Tb927.10.3570	Tb927.4.1500	Tb927.10.3570	Tb927.4.1500	0	0	0	1	1	1	0	0	2699145319850920	0.375
Tb927.10.3570	Tb927.10.8210	Tb927.10.3570	Tb927.10.8210	1	1	0	1	0	1	0	0	2.00189e+71	0.5
Tb927.1.3030	Tb927.10.3570	Tb927.1.3030	Tb927.10.3570	0	1	0	1	0	1	0	0	2.25625e+47	0.375
Tb927.1.1730	Tb927.10.3570	Tb927.1.1730	Tb927.10.3570	0	0	0	1	1	1	0	0	2699145319850920	0.375
Tb927.10.3570	Tb927.10.5110	Tb927.10.3570	Tb927.10.5110	0	1	0	1	0	0	0	0	2.25625e+31	0.25
Tb927.10.3570	Tb927.10.5120	Tb927.10.3570	Tb927.10.5120	0	1	0	1	1	0	0	0	2.25625e+39	0.375
Tb927.11.2990	Tb927.10.3570	Tb927.11.2990	Tb927.10.3570	0	1	0	1	0	0	0	0	2.25625e+39	0.25
Tb927.1.3010	Tb927.10.3570	Tb927.1.3010	Tb927.10.3570	0	0	0	1	1	1	0	0	2699145319850920	0.375
Tb927.10.3570	Tb927.7.800	Tb927.10.3570	Tb927.7.800	0	0	0	1	1	1	0	0	2699145319850920	0.375
Tb927.10.3570	Tb927.2.6070	Tb927.10.3570	Tb927.2.6070	0	0	0	1	0	1	0	0	2699145319850920	0.25
Tb927.10.1730	Tb927.10.3570	Tb927.10.1730	Tb927.10.3570	0	0	0	1	1	1	0	0	2699145319850920	0.375
Tb927.10.3570	Tb927.11.8870	Tb927.10.3570	Tb927.11.8870	0	1	0	1	1	0	0	0	2.14741e+23	0.375
Tb927.11.940	Tb927.10.3570	Tb927.11.940	Tb927.10.3570	0	1	0	1	0	0	0	0	2.25625e+39	0.25
Tb927.9.4360	Tb927.10.3570	Tb927.9.4360	Tb927.10.3570	0	1	0	1	0	1	0	0	2.25625e+47	0.375
Tb927.10.70	Tb927.10.3570	Tb927.10.70	Tb927.10.3570	0	1	0	0	0	0	0	0	12649499	0.125
Tb927.3.3990	Tb927.10.3570	Tb927.3.3990	Tb927.10.3570	0	1	0	0	0	0	0	0	17662834	0.125
Tb927.9.5630	Tb927.10.3570	Tb927.9.5630	Tb927.10.3570	0	1	0	0	0	0	0	0	17662834	0.125
Tb927.8.5690	Tb927.10.3570	Tb927.8.5690	Tb927.10.3570	0	1	0	0	0	0	0	0	17662834	0.125
Tb927.8.680	Tb927.10.3570	Tb927.8.680	Tb927.10.3570	0	0	0	1	0	0	0	0	17662834	0.125
Tb927.4.1500	Tb927.7.1550	Tb927.4.1500	Tb927.7.1550	0	0	0	1	0	1	0	0	2699145319850920	0.25
Tb927.7.1550	Tb927.10.8210	Tb927.7.1550	Tb927.10.8210	0	1	0	1	0	0	0	0	2.25625e+39	0.25
Tb927.7.1550	Tb927.10.5120	Tb927.7.1550	Tb927.10.5120	0	1	0	1	0	0	0	0	2.25625e+39	0.25
Tb927.7.1550	Tb927.10.5110	Tb927.7.1550	Tb927.10.5110	0	1	0	1	0	1	0	0	2.25625e+39	0.375
Tb927.10.70	Tb927.7.1550	Tb927.10.70	Tb927.7.1550	0	1	0	0	0	0	0	0	12649499	0.125
Tb927.7.1550	Tb927.1.3030	Tb927.7.1550	Tb927.1.3030	0	1	0	1	0	1	0	0	2.25625e+47	0.375
Tb927.7.800	Tb927.7.1550	Tb927.7.800	Tb927.7.1550	0	0	0	1	0	0	0	0	19850921	0.125
Tb927.1.1730	Tb927.7.1550	Tb927.1.1730	Tb927.7.1550	0	0	0	1	0	1	0	0	2699145319850920	0.25
Tb927.10.11870	Tb927.7.1550	Tb927.10.11870	Tb927.7.1550	0	0	0	1	0	1	0	0	2699145319850920	0.25
Tb927.1.3010	Tb927.7.1550	Tb927.1.3010	Tb927.7.1550	0	0	0	1	0	1	0	0	2699145319850920	0.25
Tb927.10.1730	Tb927.7.1550	Tb927.10.1730	Tb927.7.1550	0	0	0	1	0	0	0	0	19850921	0.125
Tb927.8.620	Tb927.7.1550	Tb927.8.620	Tb927.7.1550	0	1	0	1	0	0	0	0	2.25625e+31	0.25
Tb927.7.1550	Tb927.11.940	Tb927.7.1550	Tb927.11.940	0	1	0	1	0	0	0	0	2.25625e+39	0.25
Tb927.7.1550	Tb927.11.2990	Tb927.7.1550	Tb927.11.2990	0	1	0	1	0	0	0	0	2.25625e+39	0.25
Tb927.10.10130	Tb927.7.1550	Tb927.10.10130	Tb927.7.1550	0	0	0	1	0	1	0	0	2699145319850920	0.25
Tb927.5.3010	Tb927.7.1550	Tb927.5.3010	Tb927.7.1550	0	0	0	1	0	1	0	0	2699145319850920	0.25
Tb927.9.4360	Tb927.7.1550	Tb927.9.4360	Tb927.7.1550	0	1	0	1	0	0	0	0	2.25625e+39	0.25
Tb927.7.1550	Tb927.2.2470	Tb927.7.1550	Tb927.2.2470	1	1	0	1	0	0	0	0	2.00189e+71	0.375
Tb927.11.8870	Tb927.7.1550	Tb927.11.8870	Tb927.7.1550	0	1	0	1	0	0	0	0	1985092112649490	0.25
Tb927.3.3990	Tb927.7.1550	Tb927.3.3990	Tb927.7.1550	0	1	0	0	0	0	0	0	17662834	0.125
Tb927.9.5630	Tb927.7.1550	Tb927.9.5630	Tb927.7.1550	0	1	0	0	0	0	0	0	17662834	0.125
Tb927.8.5690	Tb927.7.1550	Tb927.8.5690	Tb927.7.1550	0	1	0	0	0	0	0	0	17662834	0.125
Tb927.8.680	Tb927.7.1550	Tb927.8.680	Tb927.7.1550	0	0	0	1	0	0	0	0	17662834	0.125
Tb927.9.4360	Tb927.3.3990	Tb927.9.4360	Tb927.3.3990	0	1	0	0	0	1	0	0	2.69915e+23	0.25
Tb927.11.8870	Tb927.9.4360	Tb927.11.8870	Tb927.9.4360	0	1	0	1	0	0	0	0	1985092112649490	0.25
Tb927.9.4360	Tb927.4.1500	Tb927.9.4360	Tb927.4.1500	0	0	0	1	0	1	0	0	2699145319850920	0.25
Tb927.9.4360	Tb927.2.1860	Tb927.9.4360	Tb927.2.1860	0	0	0	1	0	1	0	0	2699145319850920	0.25
Tb927.9.4360	Tb927.10.5120	Tb927.9.4360	Tb927.10.5120	0	1	0	1	0	0	0	0	2.25625e+39	0.25
Tb927.9.4360	Tb927.10.5110	Tb927.9.4360	Tb927.10.5110	0	1	0	1	0	0	0	0	2.25625e+31	0.25
Tb927.9.4360	Tb927.8.8170	Tb927.9.4360	Tb927.8.8170	0	0	0	1	0	1	0	0	2699145319850920	0.25
Tb927.10.70	Tb927.9.4360	Tb927.10.70	Tb927.9.4360	0	1	0	0	0	0	0	0	12649499	0.125
Tb927.9.4360	Tb927.11.2990	Tb927.9.4360	Tb927.11.2990	0	1	0	1	0	0	0	0	2.25625e+39	0.25
Tb927.9.4360	Tb927.11.940	Tb927.9.4360	Tb927.11.940	0	1	0	1	0	1	0	0	2.25625e+47	0.375
Tb927.9.4360	Tb927.11.13280	Tb927.9.4360	Tb927.11.13280	0	0	0	0	0	1	0	0	26991453	0.125
Tb927.9.4360	Tb927.7.2570	Tb927.9.4360	Tb927.7.2570	0	1	0	1	0	1	0	0	2.69915e+23	0.375
Tb927.9.4360	Tb927.8.620	Tb927.9.4360	Tb927.8.620	0	1	0	1	0	1	0	0	2.25625e+39	0.375
Tb927.9.4360	Tb927.1.1730	Tb927.9.4360	Tb927.1.1730	0	0	0	1	0	1	0	0	2699145319850920	0.25
Tb927.9.4360	Tb927.11.16860	Tb927.9.4360	Tb927.11.16860	0	0	0	1	0	1	0	0	2699145319850920	0.25
Tb927.9.4360	Tb927.10.10830	Tb927.9.4360	Tb927.10.10830	0	0	0	1	0	1	0	0	2699145319850920	0.25
Tb927.9.4360	Tb927.2.3800	Tb927.9.4360	Tb927.2.3800	0	0	1	1	0	1	0	0	2.69915e+23	0.375
Tb927.9.4360	Tb927.3.1820	Tb927.9.4360	Tb927.3.1820	0	0	0	1	0	1	0	0	2699145319850920	0.25
Tb927.9.4360	Tb927.2.6070	Tb927.9.4360	Tb927.2.6070	0	0	0	1	0	1	0	0	2699145319850920	0.25
Tb927.9.4360	Tb927.10.1730	Tb927.9.4360	Tb927.10.1730	0	0	0	1	0	1	0	0	2699145319850920	0.25
Tb927.9.4360	Tb927.11.1710	Tb927.9.4360	Tb927.11.1710	0	1	1	1	0	1	0	0	2.69915e+23	0.5
Tb927.10.8210	Tb927.9.4360	Tb927.10.8210	Tb927.9.4360	1	1	0	1	0	1	0	0	2.00189e+79	0.5
Tb927.9.4360	Tb927.1.3030	Tb927.9.4360	Tb927.1.3030	0	1	0	1	0	1	0	0	2.25625e+55	0.375
Tb927.9.4360	Tb927.1.3010	Tb927.9.4360	Tb927.1.3010	0	0	0	1	0	1	0	0	2699145319850920	0.25
Tb927.9.4360	Tb927.6.2230	Tb927.9.4360	Tb927.6.2230	0	0	0	1	0	1	0	0	2699145319850920	0.25
Tb927.9.4360	Tb927.6.2140	Tb927.9.4360	Tb927.6.2140	0	0	0	1	0	1	0	0	2699145319850920	0.25
Tb927.9.4360	Tb927.2.2470	Tb927.9.4360	Tb927.2.2470	0	1	0	1	1	1	0	0	2.25625e+55	0.5
Tb927.9.5630	Tb927.9.4360	Tb927.9.5630	Tb927.9.4360	0	1	0	0	0	0	0	0	17662834	0.125
Tb927.8.5690	Tb927.9.4360	Tb927.8.5690	Tb927.9.4360	0	1	0	0	0	0	0	0	17662834	0.125
Tb927.8.680	Tb927.9.4360	Tb927.8.680	Tb927.9.4360	0	0	0	1	0	0	0	0	17662834	0.125
Tb927.10.9720	Tb927.9.4360	Tb927.10.9720	Tb927.9.4360	0	0	0	1	0	1	0	0	9799244	0.25
Tb927.1.3030	Tb927.2.1860	Tb927.1.3030	Tb927.2.1860	0	0	0	1	0	1	0	0	2699145319850920	0.25
Tb927.11.16860	Tb927.1.3030	Tb927.11.16860	Tb927.1.3030	0	0	0	1	0	1	0	0	2699145319850920	0.25
Tb927.1.3030	Tb927.10.10830	Tb927.1.3030	Tb927.10.10830	0	0	0	1	0	1	0	0	2699145319850920	0.25
Tb927.1.3030	Tb927.10.10130	Tb927.1.3030	Tb927.10.10130	0	0	0	1	0	1	0	0	2699145319850920	0.25
Tb927.1.3030	Tb927.7.800	Tb927.1.3030	Tb927.7.800	0	0	0	1	0	1	0	0	2699145319850920	0.25
Tb11.02.5390	Tb927.1.3030	Tb11.02.5390	Tb927.1.3030	0	0	0	1	0	1	0	0	2699145319850920	0.25
Tb927.8.620	Tb927.1.3030	Tb927.8.620	Tb927.1.3030	0	1	0	1	0	1	0	0	2.25625e+39	0.375
Tb927.2.6070	Tb927.1.3030	Tb927.2.6070	Tb927.1.3030	0	0	0	1	0	0	0	0	19850921	0.125
Tb927.1.3030	Tb927.3.1820	Tb927.1.3030	Tb927.3.1820	0	0	0	1	0	1	0	0	2699145319850920	0.25
Tb927.1.3030	Tb927.4.1500	Tb927.1.3030	Tb927.4.1500	0	0	0	1	0	1	0	0	2699145319850920	0.25
Tb927.1.3030	Tb927.10.5120	Tb927.1.3030	Tb927.10.5120	0	1	0	1	0	1	0	0	2.25625e+47	0.375
Tb927.1.3030	Tb927.10.5110	Tb927.1.3030	Tb927.10.5110	0	1	0	1	0	0	0	0	2.25625e+31	0.25
Tb927.1.1730	Tb927.1.3030	Tb927.1.1730	Tb927.1.3030	0	0	0	1	0	1	0	0	2699145319850920	0.25
Tb927.1.3030	Tb927.11.2990	Tb927.1.3030	Tb927.11.2990	0	1	0	1	0	0	0	0	2.25625e+39	0.25
Tb927.10.70	Tb927.1.3030	Tb927.10.70	Tb927.1.3030	0	1	0	0	0	0	0	0	12649499	0.125
Tb927.1.3030	Tb927.8.8170	Tb927.1.3030	Tb927.8.8170	0	0	0	1	0	1	0	0	2699145319850920	0.25
Tb927.11.8870	Tb927.1.3030	Tb927.11.8870	Tb927.1.3030	0	1	0	1	0	0	0	0	1985092112649490	0.25
Tb927.1.3030	Tb927.7.2570	Tb927.1.3030	Tb927.7.2570	0	0	0	1	0	1	0	0	2699145319850920	0.25
Tb927.2.2470	Tb927.1.3030	Tb927.2.2470	Tb927.1.3030	1	1	0	1	0	1	0	0	2.00189e+71	0.5
Tb927.1.3030	Tb927.10.1730	Tb927.1.3030	Tb927.10.1730	0	0	0	1	0	1	0	0	2699145319850920	0.25
Tb927.1.3030	Tb927.10.8210	Tb927.1.3030	Tb927.10.8210	1	1	0	1	0	1	0	0	2.25625e+55	0.5
Tb927.1.3030	Tb927.2.3800	Tb927.1.3030	Tb927.2.3800	0	0	0	1	0	1	0	0	2699145319850920	0.25
Tb927.1.3030	Tb927.5.3010	Tb927.1.3030	Tb927.5.3010	0	0	0	1	0	1	0	0	2699145319850920	0.25
Tb927.11.13280	Tb927.1.3030	Tb927.11.13280	Tb927.1.3030	0	0	0	0	0	1	0	0	26991453	0.125
Tb927.1.3010	Tb927.1.3030	Tb927.1.3010	Tb927.1.3030	0	0	0	1	0	1	0	0	2699145319850920	0.25
Tb927.1.3030	Tb927.6.2230	Tb927.1.3030	Tb927.6.2230	0	0	0	1	0	1	0	0	2699145319850920	0.25
Tb927.1.3030	Tb927.10.11870	Tb927.1.3030	Tb927.10.11870	0	0	0	1	0	1	0	0	2699145319850920	0.25
Tb927.11.1710	Tb927.1.3030	Tb927.11.1710	Tb927.1.3030	0	0	0	1	0	1	0	0	2699145319850920	0.25
Tb927.1.3030	Tb927.11.940	Tb927.1.3030	Tb927.11.940	0	1	0	1	0	0	0	0	2.25625e+39	0.25
Tb927.3.3990	Tb927.1.3030	Tb927.3.3990	Tb927.1.3030	0	1	0	0	0	0	0	0	17662834	0.125
Tb927.9.5630	Tb927.1.3030	Tb927.9.5630	Tb927.1.3030	0	1	0	0	0	0	0	0	17662834	0.125
Tb927.8.5690	Tb927.1.3030	Tb927.8.5690	Tb927.1.3030	0	1	0	0	0	0	0	0	17662834	0.125
Tb927.8.680	Tb927.1.3030	Tb927.8.680	Tb927.1.3030	0	0	0	1	0	0	0	0	17662834	0.125
Tb927.10.9720	Tb927.1.3030	Tb927.10.9720	Tb927.1.3030	0	0	0	1	0	1	0	0	9799244	0.25
Tb927.11.8870	Tb927.2.2470	Tb927.11.8870	Tb927.2.2470	0	1	0	1	1	0	0	0	1985092112649490	0.375
Tb927.10.70	Tb927.2.2470	Tb927.10.70	Tb927.2.2470	0	1	0	0	0	0	0	0	12649499	0.125
Tb927.2.2470	Tb927.10.5110	Tb927.2.2470	Tb927.10.5110	0	1	0	1	0	0	0	0	2.25625e+31	0.25
Tb927.2.2470	Tb927.10.5120	Tb927.2.2470	Tb927.10.5120	1	1	0	1	1	0	0	0	2.00189e+63	0.5
Tb927.8.620	Tb927.2.2470	Tb927.8.620	Tb927.2.2470	0	1	0	1	0	1	0	0	2.25625e+39	0.375
Tb927.2.2470	Tb927.11.940	Tb927.2.2470	Tb927.11.940	0	1	0	1	0	0	0	0	2.25625e+39	0.25
Tb927.6.2140	Tb927.2.2470	Tb927.6.2140	Tb927.2.2470	0	0	0	1	1	0	0	0	19850921	0.25
Tb927.2.2470	Tb927.10.8210	Tb927.2.2470	Tb927.10.8210	0	1	0	1	0	0	0	0	2.25625e+39	0.25
Tb927.2.2470	Tb927.11.2990	Tb927.2.2470	Tb927.11.2990	0	1	0	1	0	0	0	0	2.25625e+39	0.25
Tb927.1.3010	Tb927.2.2470	Tb927.1.3010	Tb927.2.2470	0	0	0	1	1	1	0	0	2699145319850920	0.375
Tb927.2.2470	Tb927.3.3990	Tb927.2.2470	Tb927.3.3990	0	1	0	0	0	0	0	0	17662834	0.125
Tb927.2.2470	Tb927.9.5630	Tb927.2.2470	Tb927.9.5630	0	1	0	0	0	0	0	0	17662834	0.125
Tb927.2.2470	Tb927.8.5690	Tb927.2.2470	Tb927.8.5690	0	1	0	0	0	0	0	0	17662834	0.125
Tb927.2.2470	Tb927.8.680	Tb927.2.2470	Tb927.8.680	0	0	0	1	0	0	0	0	17662834	0.125
Tb927.10.1730	Tb927.10.8210	Tb927.10.1730	Tb927.10.8210	0	0	0	1	0	1	0	0	2699145319850920	0.25
Tb927.10.8210	Tb927.6.2140	Tb927.10.8210	Tb927.6.2140	0	0	0	1	0	1	0	0	2699145319850920	0.25
Tb927.8.620	Tb927.10.8210	Tb927.8.620	Tb927.10.8210	1	1	0	1	0	1	0	0	2.00189e+55	0.5
Tb927.1.1730	Tb927.10.8210	Tb927.1.1730	Tb927.10.8210	0	0	0	1	0	1	0	0	2699145319850920	0.25
Tb927.11.2990	Tb927.10.8210	Tb927.11.2990	Tb927.10.8210	0	1	0	1	0	1	0	0	2.25625e+47	0.375
Tb927.10.8210	Tb927.7.800	Tb927.10.8210	Tb927.7.800	0	0	0	1	0	1	0	0	2699145319850920	0.25
Tb927.1.3010	Tb927.10.8210	Tb927.1.3010	Tb927.10.8210	0	0	0	1	0	1	0	0	2699145319850920	0.25
Tb927.10.8210	Tb927.10.70	Tb927.10.8210	Tb927.10.70	0	1	0	0	0	0	0	0	12649499	0.125
Tb927.10.8210	Tb927.4.1500	Tb927.10.8210	Tb927.4.1500	0	0	0	1	0	1	0	0	2699145319850920	0.25
Tb927.10.8210	Tb927.2.6070	Tb927.10.8210	Tb927.2.6070	0	0	0	1	0	1	0	0	2699145319850920	0.25
Tb927.10.5110	Tb927.10.8210	Tb927.10.5110	Tb927.10.8210	0	1	0	1	0	0	0	0	2.25625e+31	0.25
Tb927.11.940	Tb927.10.8210	Tb927.11.940	Tb927.10.8210	0	1	0	1	0	0	0	0	2.25625e+39	0.25
Tb927.11.8870	Tb927.10.8210	Tb927.11.8870	Tb927.10.8210	0	1	0	1	0	0	0	0	1985092112649490	0.25
Tb927.10.8210	Tb927.10.5120	Tb927.10.8210	Tb927.10.5120	1	1	0	1	0	1	0	0	2.00189e+63	0.5
Tb927.10.8210	Tb927.3.3990	Tb927.10.8210	Tb927.3.3990	0	1	0	0	0	0	0	0	17662834	0.125
Tb927.10.8210	Tb927.9.5630	Tb927.10.8210	Tb927.9.5630	0	1	0	0	0	0	0	0	17662834	0.125
Tb927.10.8210	Tb927.8.5690	Tb927.10.8210	Tb927.8.5690	0	1	0	0	0	0	0	0	17662834	0.125
Tb927.10.8210	Tb927.8.680	Tb927.10.8210	Tb927.8.680	0	0	0	1	0	0	0	0	17662834	0.125
Tb927.8.620	Tb927.10.5110	Tb927.8.620	Tb927.10.5110	0	1	0	0	0	0	0	0	2.25625e+23	0.125
Tb927.11.940	Tb927.8.620	Tb927.11.940	Tb927.8.620	1	1	0	1	0	1	0	0	2.00189e+55	0.5
Tb927.8.620	Tb927.10.5120	Tb927.8.620	Tb927.10.5120	1	1	0	1	0	0	0	0	2.00189e+47	0.375
Tb927.10.70	Tb927.8.620	Tb927.10.70	Tb927.8.620	0	1	0	0	0	0	0	0	12649499	0.125
Tb927.10.1730	Tb927.8.620	Tb927.10.1730	Tb927.8.620	0	0	0	1	0	1	0	0	2699145319850920	0.25
Tb927.4.1500	Tb927.8.620	Tb927.4.1500	Tb927.8.620	0	0	0	1	0	1	0	0	2699145319850920	0.25
Tb927.8.620	Tb927.11.2990	Tb927.8.620	Tb927.11.2990	0	1	0	1	0	0	0	0	2.25625e+31	0.25
Tb927.11.8870	Tb927.8.620	Tb927.11.8870	Tb927.8.620	0	1	0	1	0	0	0	0	1985092112649490	0.25
Tb927.1.3010	Tb927.8.620	Tb927.1.3010	Tb927.8.620	0	0	0	1	0	1	0	0	2699145319850920	0.25
Tb927.11.8870	Tb927.10.5110	Tb927.11.8870	Tb927.10.5110	0	1	0	0	0	0	0	0	12649499	0.125
Tb927.10.5120	Tb927.10.5110	Tb927.10.5120	Tb927.10.5110	1	1	0	0	0	0	0	0	2.00189e+47	0.25
Tb927.11.2990	Tb927.10.5110	Tb927.11.2990	Tb927.10.5110	0	1	0	1	0	0	0	0	2.25625e+31	0.25
Tb927.11.940	Tb927.10.5110	Tb927.11.940	Tb927.10.5110	0	1	0	1	0	0	0	0	2.25625e+31	0.25
Tb927.10.70	Tb927.10.5110	Tb927.10.70	Tb927.10.5110	0	1	0	0	0	0	0	0	12649499	0.125
Tb927.10.5110	Tb927.3.3990	Tb927.10.5110	Tb927.3.3990	0	1	0	0	0	0	0	0	17662834	0.125
Tb927.10.5110	Tb927.9.5630	Tb927.10.5110	Tb927.9.5630	0	1	0	0	0	0	0	0	17662834	0.125
Tb927.10.5110	Tb927.8.5690	Tb927.10.5110	Tb927.8.5690	0	1	0	0	0	0	0	0	17662834	0.125
Tb927.10.5110	Tb927.8.680	Tb927.10.5110	Tb927.8.680	0	0	0	1	0	0	0	0	17662834	0.125
Tb927.8.680	Tb927.8.5690	Tb927.8.680	Tb927.8.5690	0	1	0	0	0	1	0	0	2.25625e+23	0.25
Tb927.8.680	Tb927.11.2990	Tb927.8.680	Tb927.11.2990	0	0	0	1	0	0	0	0	17662834	0.125
Tb927.8.680	Tb927.11.940	Tb927.8.680	Tb927.11.940	0	0	0	1	0	0	0	0	17662834	0.125
Tb927.10.70	Tb927.10.5120	Tb927.10.70	Tb927.10.5120	0	1	0	0	0	0	0	0	12649499	0.125
Tb927.11.8870	Tb927.10.5120	Tb927.11.8870	Tb927.10.5120	0	1	0	1	1	0	0	0	1985092112649490	0.375
Tb927.11.940	Tb927.10.5120	Tb927.11.940	Tb927.10.5120	0	1	0	1	0	1	0	0	2.25625e+47	0.375
Tb927.8.5690	Tb927.10.5120	Tb927.8.5690	Tb927.10.5120	0	1	0	0	0	1	0	0	2.25625e+31	0.25
Tb927.11.2990	Tb927.10.5120	Tb927.11.2990	Tb927.10.5120	0	1	0	1	0	0	0	0	2.25625e+39	0.25
Tb927.10.5120	Tb927.3.3990	Tb927.10.5120	Tb927.3.3990	0	1	0	0	0	0	0	0	17662834	0.125
Tb927.10.5120	Tb927.9.5630	Tb927.10.5120	Tb927.9.5630	0	1	0	0	0	0	0	0	17662834	0.125
Tb927.11.940	Tb927.11.2990	Tb927.11.940	Tb927.11.2990	0	1	0	1	0	0	0	0	2.25625e+39	0.25
Tb927.10.70	Tb927.11.2990	Tb927.10.70	Tb927.11.2990	0	1	0	0	0	0	0	0	12649499	0.125
Tb927.11.8870	Tb927.11.2990	Tb927.11.8870	Tb927.11.2990	0	1	0	1	0	0	0	0	1985092112649490	0.25
Tb927.11.2990	Tb927.3.3990	Tb927.11.2990	Tb927.3.3990	0	1	0	0	0	0	0	0	17662834	0.125
Tb927.11.2990	Tb927.9.5630	Tb927.11.2990	Tb927.9.5630	0	1	0	0	0	0	0	0	17662834	0.125
Tb927.11.2990	Tb927.8.5690	Tb927.11.2990	Tb927.8.5690	0	1	0	0	0	0	0	0	17662834	0.125
Tb927.11.940	Tb927.3.3990	Tb927.11.940	Tb927.3.3990	0	1	0	0	0	1	0	0	2.69915e+23	0.25
Tb927.11.8870	Tb927.11.940	Tb927.11.8870	Tb927.11.940	0	1	0	1	0	0	0	0	1985092112649490	0.25
Tb927.10.70	Tb927.11.940	Tb927.10.70	Tb927.11.940	0	1	0	0	0	0	0	0	12649499	0.125
Tb927.11.940	Tb927.9.5630	Tb927.11.940	Tb927.9.5630	0	1	0	0	0	0	0	0	17662834	0.125
Tb927.11.940	Tb927.8.5690	Tb927.11.940	Tb927.8.5690	0	1	0	0	0	0	0	0	17662834	0.125
Tb927.3.3990	Tb927.9.5630	Tb927.3.3990	Tb927.9.5630	0	1	0	0	0	0	0	0	17662834	0.125
Tb927.3.3990	Tb927.8.5690	Tb927.3.3990	Tb927.8.5690	0	1	0	0	0	0	0	0	17662834	0.125
Tb927.9.5630	Tb927.8.5690	Tb927.9.5630	Tb927.8.5690	0	1	0	0	0	0	0	0	17662834	0.125
Tb927.8.5690	Tb927.1.1650	Tb927.8.5690	Tb927.1.1650	0	1	0	1	0	0	0	0	21474442	0.25
Tb927.7.2570	Tb927.3.1590	Tb927.7.2570	Tb927.3.1590	0	1	1	1	0	0	0	0	2.23965e+31	0.375
Tb927.4.1500	Tb927.7.2570	Tb927.4.1500	Tb927.7.2570	0	1	1	1	0	1	0	0	2.69915e+47	0.5
Tb927.1.3010	Tb927.7.2570	Tb927.1.3010	Tb927.7.2570	0	1	0	1	0	1	0	0	2.69915e+23	0.375
Tb927.7.2570	Tb927.10.10130	Tb927.7.2570	Tb927.10.10130	0	1	1	1	0	0	0	0	2.23965e+55	0.375
Tb927.10.7910	Tb927.7.2570	Tb927.10.7910	Tb927.7.2570	0	0	1	0	0	1	0	0	2699145322396520	0.25
Tb927.10.10830	Tb927.7.2570	Tb927.10.10830	Tb927.7.2570	0	1	1	1	0	1	0	0	2.69915e+63	0.5
Tb927.7.2570	Tb927.7.800	Tb927.7.2570	Tb927.7.800	0	1	1	1	0	0	0	0	2.23965e+55	0.375
Tb927.7.2570	Tb927.2.1860	Tb927.7.2570	Tb927.2.1860	0	1	1	1	0	0	0	0	2.23965e+39	0.375
Tb927.6.1680	Tb927.7.2570	Tb927.6.1680	Tb927.7.2570	0	1	1	1	0	0	0	0	1.80734e+23	0.375
Tb927.1.1730	Tb927.7.2570	Tb927.1.1730	Tb927.7.2570	0	1	1	1	0	1	0	0	2.69915e+31	0.5
Tb927.7.2570	Tb927.8.8170	Tb927.7.2570	Tb927.8.8170	0	1	1	1	0	1	0	0	2.69915e+55	0.5
Tb927.10.1730	Tb927.7.2570	Tb927.10.1730	Tb927.7.2570	0	1	0	1	0	1	0	0	2.69915e+23	0.375
Tb927.5.3010	Tb927.7.2570	Tb927.5.3010	Tb927.7.2570	0	1	1	1	0	1	0	0	2.69915e+79	0.5
Tb927.11.16860	Tb927.7.2570	Tb927.11.16860	Tb927.7.2570	1	1	1	1	0	1	0	0	2.69915e+79	0.625
Tb11.02.5390	Tb927.7.2570	Tb11.02.5390	Tb927.7.2570	0	1	1	1	0	1	0	0	2.69915e+79	0.5
Tb927.2.6070	Tb927.7.2570	Tb927.2.6070	Tb927.7.2570	0	1	1	1	0	1	0	0	2.69915e+39	0.5
Tb927.7.2570	Tb927.4.4160	Tb927.7.2570	Tb927.4.4160	0	1	1	1	0	0	0	0	2.23965e+63	0.375
Tb927.2.3800	Tb927.7.2570	Tb927.2.3800	Tb927.7.2570	0	1	1	1	0	1	0	0	2.69915e+79	0.5
Tb927.4.4150	Tb927.7.2570	Tb927.4.4150	Tb927.7.2570	0	1	0	0	0	0	0	0	26447184	0.125
Tb927.8.8180	Tb927.7.2570	Tb927.8.8180	Tb927.7.2570	0	1	0	0	0	0	0	0	26447184	0.125
Tb927.8.170	Tb927.7.2570	Tb927.8.170	Tb927.7.2570	0	1	0	0	0	0	0	0	26447184	0.125
Tb927.10.11870	Tb927.7.2570	Tb927.10.11870	Tb927.7.2570	0	1	0	0	0	0	0	0	26447184	0.125
Tb927.2.3800	Tb927.4.4160	Tb927.2.3800	Tb927.4.4160	0	1	1	1	1	1	0	0	2.23965e+63	0.625
Tb927.2.3800	Tb927.10.10130	Tb927.2.3800	Tb927.10.10130	1	1	1	1	0	1	0	0	2.23965e+63	0.625
Tb927.2.3800	Tb927.7.800	Tb927.2.3800	Tb927.7.800	0	1	1	1	1	1	0	0	2.69915e+63	0.625
Tb927.2.3800	Tb927.10.11870	Tb927.2.3800	Tb927.10.11870	1	1	1	1	1	1	0	0	2.23965e+71	0.75
Tb927.2.3800	Tb927.6.1680	Tb927.2.3800	Tb927.6.1680	0	1	1	1	1	0	0	0	1.80734e+23	0.5
Tb927.2.1860	Tb927.2.3800	Tb927.2.1860	Tb927.2.3800	0	1	1	1	1	1	0	0	2.69915e+47	0.625
Tb927.2.3800	Tb927.5.3012	Tb927.2.3800	Tb927.5.3012	1	0	0	0	0	0	0	0	22396527	0.125
Tb927.2.3800	Tb927.5.3010	Tb927.2.3800	Tb927.5.3010	0	1	1	1	1	1	0	0	2.69915e+79	0.625
Tb927.2.3800	Tb927.11.16860	Tb927.2.3800	Tb927.11.16860	1	1	1	1	1	1	0	0	2.23965e+79	0.75
Tb927.1.1730	Tb927.2.3800	Tb927.1.1730	Tb927.2.3800	0	1	1	1	1	1	0	0	2.69915e+31	0.625
Tb927.2.3800	Tb927.10.10830	Tb927.2.3800	Tb927.10.10830	1	1	1	1	1	1	0	0	2.23965e+71	0.75
Tb927.2.3800	Tb927.3.1820	Tb927.2.3800	Tb927.3.1820	1	1	0	1	0	1	0	0	2.23965e+31	0.5
Tb927.1.3010	Tb927.2.3800	Tb927.1.3010	Tb927.2.3800	0	1	0	1	1	1	0	0	2.69915e+23	0.5
Tb927.10.1730	Tb927.2.3800	Tb927.10.1730	Tb927.2.3800	0	1	0	1	1	1	0	0	2.69915e+23	0.5
Tb11.02.5390	Tb927.2.3800	Tb11.02.5390	Tb927.2.3800	0	1	1	1	1	1	0	0	2.69915e+79	0.625
Tb927.10.7910	Tb927.2.3800	Tb927.10.7910	Tb927.2.3800	0	0	1	0	0	1	0	0	2699145322396520	0.25
Tb927.9.7260	Tb927.2.3800	Tb927.9.7260	Tb927.2.3800	0	0	1	0	0	1	0	0	2699145322396520	0.25
Tb927.2.3800	Tb927.8.8170	Tb927.2.3800	Tb927.8.8170	1	1	1	1	1	1	0	0	2.23965e+55	0.75
Tb927.2.3800	Tb927.4.1500	Tb927.2.3800	Tb927.4.1500	0	1	1	1	1	1	0	0	2.69915e+47	0.625
Tb927.2.3800	Tb927.3.1590	Tb927.2.3800	Tb927.3.1590	0	1	1	1	0	1	0	0	2.69915e+39	0.5
Tb927.2.3800	Tb927.2.6070	Tb927.2.3800	Tb927.2.6070	0	1	1	1	0	1	0	0	2.69915e+39	0.5
Tb927.9.12720	Tb927.2.3800	Tb927.9.12720	Tb927.2.3800	0	1	0	0	0	1	0	0	21252235	0.25
Tb927.4.4150	Tb927.2.3800	Tb927.4.4150	Tb927.2.3800	0	1	0	0	0	0	0	0	26447184	0.125
Tb927.8.8180	Tb927.2.3800	Tb927.8.8180	Tb927.2.3800	0	1	0	0	0	0	0	0	26447184	0.125
Tb927.8.170	Tb927.2.3800	Tb927.8.170	Tb927.2.3800	0	1	0	0	0	0	0	0	26447184	0.125
Tb927.11.16860	Tb927.4.1500	Tb927.11.16860	Tb927.4.1500	0	1	1	1	1	1	0	0	2.69915e+47	0.625
Tb927.11.16860	Tb927.10.10130	Tb927.11.16860	Tb927.10.10130	1	1	1	1	0	1	0	0	2.23965e+63	0.625
Tb927.11.5500	Tb927.11.16860	Tb927.11.5500	Tb927.11.16860	1	1	1	1	0	0	0	0	2.23965e+23	0.5
Tb927.11.15850	Tb927.11.16860	Tb927.11.15850	Tb927.11.16860	1	1	1	1	0	0	0	0	2.23965e+31	0.5
Tb927.11.16860	Tb927.1.3010	Tb927.11.16860	Tb927.1.3010	0	1	0	1	1	1	0	0	2.69915e+23	0.5
Tb927.11.16860	Tb927.6.1200	Tb927.11.16860	Tb927.6.1200	0	1	0	0	0	1	0	0	2699145321474070	0.25
Tb927.11.16860	Tb927.1.1730	Tb927.11.16860	Tb927.1.1730	0	1	1	1	1	1	0	0	2.69915e+31	0.625
Tb927.11.1250	Tb927.11.16860	Tb927.11.1250	Tb927.11.16860	1	1	1	1	0	0	0	0	2.23965e+31	0.5
Tb927.11.16860	Tb927.10.10830	Tb927.11.16860	Tb927.10.10830	1	1	1	1	1	1	0	0	2.23965e+63	0.75
Tb927.11.16860	Tb927.10.1730	Tb927.11.16860	Tb927.10.1730	0	1	0	1	1	1	0	0	2.69915e+23	0.5
Tb927.11.16860	Tb927.3.1590	Tb927.11.16860	Tb927.3.1590	0	1	1	1	0	1	0	0	2.69915e+39	0.5
Tb927.11.16860	Tb927.10.11870	Tb927.11.16860	Tb927.10.11870	1	1	1	1	1	1	0	0	2.69915e+63	0.75
Tb927.8.8180	Tb927.11.16860	Tb927.8.8180	Tb927.11.16860	1	1	1	0	0	1	0	0	2.23965e+39	0.5
Tb927.11.16860	Tb927.6.1680	Tb927.11.16860	Tb927.6.1680	0	1	1	1	1	0	0	0	1.80734e+23	0.5
Tb927.11.16860	Tb927.4.4150	Tb927.11.16860	Tb927.4.4150	1	1	1	0	0	1	0	0	2.69915e+23	0.5
Tb927.5.3010	Tb927.11.16860	Tb927.5.3010	Tb927.11.16860	1	1	1	1	1	1	0	0	2.23965e+79	0.75
Tb927.11.16860	Tb927.3.1820	Tb927.11.16860	Tb927.3.1820	1	1	0	1	0	1	0	0	2.23965e+31	0.5
Tb927.11.16860	Tb927.2.1860	Tb927.11.16860	Tb927.2.1860	0	1	1	1	1	1	0	0	2.69915e+47	0.625
Tb11.02.5390	Tb927.11.16860	Tb11.02.5390	Tb927.11.16860	1	1	1	1	1	1	0	0	2.23965e+79	0.75
Tb927.4.4160	Tb927.11.16860	Tb927.4.4160	Tb927.11.16860	1	1	1	1	1	0	0	0	2.23965e+55	0.625
Tb927.11.16860	Tb927.2.6070	Tb927.11.16860	Tb927.2.6070	0	1	0	1	0	1	0	0	2.69915e+31	0.375
Tb927.11.16860	Tb927.7.800	Tb927.11.16860	Tb927.7.800	1	1	1	1	1	1	0	0	2.69915e+63	0.75
Tb927.11.2530	Tb927.11.16860	Tb927.11.2530	Tb927.11.16860	1	1	1	1	1	0	0	0	2.23965e+31	0.625
Tb927.8.8170	Tb927.11.16860	Tb927.8.8170	Tb927.11.16860	1	1	1	1	1	1	0	0	2.23965e+55	0.75
Tb927.11.16860	Tb927.8.170	Tb927.11.16860	Tb927.8.170	1	1	0	0	0	0	0	0	26447184	0.25
Tb927.10.11870	Tb927.2.6070	Tb927.10.11870	Tb927.2.6070	0	1	1	1	0	1	0	0	2.69915e+31	0.5
Tb927.10.11870	Tb927.2.1860	Tb927.10.11870	Tb927.2.1860	0	1	1	1	1	1	0	0	2.69915e+39	0.625
Tb927.10.11870	Tb927.4.1500	Tb927.10.11870	Tb927.4.1500	0	1	1	1	1	1	0	0	2.69915e+31	0.625
Tb927.10.11870	Tb927.8.2770	Tb927.10.11870	Tb927.8.2770	0	0	0	1	1	1	0	0	2699145319850920	0.375
Tb927.6.1680	Tb927.10.11870	Tb927.6.1680	Tb927.10.11870	0	1	1	1	1	0	0	0	1985092118951080	0.5
Tb11.02.5390	Tb927.10.11870	Tb11.02.5390	Tb927.10.11870	0	1	1	1	1	1	0	0	2.69915e+63	0.625
Tb927.5.3010	Tb927.10.11870	Tb927.5.3010	Tb927.10.11870	1	1	1	1	1	1	0	0	2.23965e+79	0.75
Tb927.9.7260	Tb927.10.11870	Tb927.9.7260	Tb927.10.11870	0	0	1	0	0	1	0	0	2699145322396520	0.25
Tb927.10.11870	Tb927.10.1730	Tb927.10.11870	Tb927.10.1730	0	1	0	1	1	1	0	0	2.69915e+23	0.5
Tb927.1.1730	Tb927.10.11870	Tb927.1.1730	Tb927.10.11870	0	1	1	1	1	1	0	0	2.69915e+31	0.625
Tb927.10.11870	Tb927.10.7910	Tb927.10.11870	Tb927.10.7910	0	0	1	0	0	1	0	0	2699145322396520	0.25
Tb927.10.11870	Tb927.8.8170	Tb927.10.11870	Tb927.8.8170	0	1	1	1	1	1	0	0	2.69915e+39	0.625
Tb927.10.11870	Tb927.10.10130	Tb927.10.11870	Tb927.10.10130	1	1	1	1	0	1	0	0	2.23965e+55	0.625
Tb927.10.11870	Tb927.7.800	Tb927.10.11870	Tb927.7.800	0	1	1	1	1	1	0	0	2.69915e+55	0.625
Tb927.10.11870	Tb927.4.4150	Tb927.10.11870	Tb927.4.4150	0	1	1	0	0	1	0	0	2.69915e+23	0.375
Tb927.1.3010	Tb927.10.11870	Tb927.1.3010	Tb927.10.11870	0	1	0	1	1	1	0	0	2.69915e+23	0.5
Tb927.8.8180	Tb927.10.11870	Tb927.8.8180	Tb927.10.11870	0	1	0	0	0	0	0	0	26447184	0.125
Tb927.4.4160	Tb927.10.11870	Tb927.4.4160	Tb927.10.11870	0	1	0	0	0	0	0	0	26447184	0.125
Tb927.8.170	Tb927.10.11870	Tb927.8.170	Tb927.10.11870	0	1	0	0	0	0	0	0	26447184	0.125
Tb927.10.11870	Tb927.10.10830	Tb927.10.11870	Tb927.10.10830	0	1	0	0	0	0	0	0	26447184	0.125
Tb927.4.4150	Tb927.5.3010	Tb927.4.4150	Tb927.5.3010	0	1	1	0	0	1	0	0	2.69915e+23	0.375
Tb927.5.3010	Tb927.6.1680	Tb927.5.3010	Tb927.6.1680	0	1	1	1	1	0	0	0	1.80734e+23	0.5
Tb927.4.1500	Tb927.5.3010	Tb927.4.1500	Tb927.5.3010	0	1	1	1	1	1	0	0	2.69915e+47	0.625
Tb927.10.10130	Tb927.5.3010	Tb927.10.10130	Tb927.5.3010	1	1	1	1	0	1	0	0	2.23965e+63	0.625
Tb927.8.8170	Tb927.5.3010	Tb927.8.8170	Tb927.5.3010	1	1	1	1	1	1	0	0	2.23965e+55	0.75
Tb927.1.1730	Tb927.5.3010	Tb927.1.1730	Tb927.5.3010	0	1	1	1	1	1	0	0	2.69915e+31	0.625
Tb927.11.15850	Tb927.5.3010	Tb927.11.15850	Tb927.5.3010	1	1	1	1	0	0	0	0	2.23965e+31	0.5
Tb927.2.1860	Tb927.5.3010	Tb927.2.1860	Tb927.5.3010	0	1	1	1	1	1	0	0	2.69915e+47	0.625
Tb927.10.7910	Tb927.5.3010	Tb927.10.7910	Tb927.5.3010	0	0	1	0	0	1	0	0	2699145322396520	0.25
Tb927.5.3010	Tb927.7.800	Tb927.5.3010	Tb927.7.800	0	1	1	1	1	1	0	0	2.69915e+63	0.625
Tb927.10.1730	Tb927.5.3010	Tb927.10.1730	Tb927.5.3010	0	1	0	1	1	1	0	0	2.69915e+23	0.5
Tb927.3.1590	Tb927.5.3010	Tb927.3.1590	Tb927.5.3010	0	1	1	1	0	1	0	0	2.69915e+47	0.5
Tb927.5.3010	Tb927.6.2140	Tb927.5.3010	Tb927.6.2140	0	1	0	1	1	1	0	0	2.69915e+23	0.5
Tb927.9.7260	Tb927.5.3010	Tb927.9.7260	Tb927.5.3010	0	0	1	0	0	1	0	0	2699145322396520	0.25
Tb927.5.3010	Tb927.4.4160	Tb927.5.3010	Tb927.4.4160	0	1	1	1	1	0	0	0	2.23965e+55	0.5
Tb927.1.3010	Tb927.5.3010	Tb927.1.3010	Tb927.5.3010	0	1	0	1	1	1	0	0	2.69915e+23	0.5
Tb927.2.6070	Tb927.5.3010	Tb927.2.6070	Tb927.5.3010	0	1	1	1	0	1	0	0	2.69915e+39	0.5
Tb927.11.2530	Tb927.5.3010	Tb927.11.2530	Tb927.5.3010	1	1	1	1	1	0	0	0	2.23965e+31	0.625
Tb927.5.3010	Tb927.10.10830	Tb927.5.3010	Tb927.10.10830	1	1	1	1	1	1	0	0	2.23965e+63	0.75
Tb927.11.1250	Tb927.5.3010	Tb927.11.1250	Tb927.5.3010	1	1	1	1	0	0	0	0	2.23965e+31	0.5
Tb11.02.5390	Tb927.5.3010	Tb11.02.5390	Tb927.5.3010	1	1	1	1	1	1	0	0	2.23965e+79	0.75
Tb927.5.3010	Tb927.8.8180	Tb927.5.3010	Tb927.8.8180	0	1	0	0	0	0	0	0	26447184	0.125
Tb927.5.3010	Tb927.8.170	Tb927.5.3010	Tb927.8.170	0	1	0	0	0	0	0	0	26447184	0.125
Tb927.11.9140	Tb927.10.10130	Tb927.11.9140	Tb927.10.10130	1	1	1	1	0	1	0	0	2.23965e+39	0.625
Tb927.11.9140	Tb927.1.3010	Tb927.11.9140	Tb927.1.3010	0	0	0	1	1	1	0	0	2699145319850920	0.375
Tb927.11.9140	Tb927.10.7910	Tb927.11.9140	Tb927.10.7910	0	0	1	0	0	1	0	0	2699145322396520	0.25
Tb927.11.9140	Tb927.7.800	Tb927.11.9140	Tb927.7.800	0	1	1	1	1	1	0	0	2.69915e+39	0.625
Tb927.9.7260	Tb927.11.9140	Tb927.9.7260	Tb927.11.9140	0	0	1	0	0	1	0	0	2699145322396520	0.25
Tb927.11.9140	Tb927.4.4150	Tb927.11.9140	Tb927.4.4150	0	0	1	0	0	1	0	0	2699145322396520	0.25
Tb927.11.9140	Tb927.1.1730	Tb927.11.9140	Tb927.1.1730	0	0	1	1	1	1	0	0	2.69915e+23	0.5
Tb927.11.9140	Tb927.4.1500	Tb927.11.9140	Tb927.4.1500	0	0	0	1	1	1	0	0	2699145319850920	0.375
Tb927.11.9140	Tb927.2.6070	Tb927.11.9140	Tb927.2.6070	0	1	1	1	0	1	0	0	2.69915e+31	0.5
Tb927.11.9140	Tb927.3.1590	Tb927.11.9140	Tb927.3.1590	0	1	1	1	0	0	0	0	2.23965e+23	0.375
Tb927.10.10130	Tb927.2.6070	Tb927.10.10130	Tb927.2.6070	0	1	0	1	0	0	0	0	2.2899e+23	0.25
Tb927.10.10130	Tb927.8.8170	Tb927.10.10130	Tb927.8.8170	0	1	1	1	0	1	0	0	2.69915e+39	0.5
Tb927.10.10130	Tb927.4.4160	Tb927.10.10130	Tb927.4.4160	0	1	1	1	0	0	0	0	2.23965e+47	0.375
Tb927.1.1730	Tb927.10.10130	Tb927.1.1730	Tb927.10.10130	0	0	1	1	0	1	0	0	2.69915e+23	0.375
Tb927.1.3010	Tb927.10.10130	Tb927.1.3010	Tb927.10.10130	0	0	0	1	0	1	0	0	2699145319850920	0.25
Tb927.10.10130	Tb927.4.1500	Tb927.10.10130	Tb927.4.1500	0	1	0	1	0	1	0	0	2.69915e+31	0.375
Tb927.11.1250	Tb927.10.10130	Tb927.11.1250	Tb927.10.10130	1	1	0	1	0	0	0	0	2.23965e+23	0.375
Tb927.11.15850	Tb927.10.10130	Tb927.11.15850	Tb927.10.10130	1	1	0	1	0	0	0	0	2.23965e+23	0.375
Tb11.02.5390	Tb927.10.10130	Tb11.02.5390	Tb927.10.10130	0	1	1	1	0	1	0	0	2.69915e+63	0.5
Tb927.11.2530	Tb927.10.10130	Tb927.11.2530	Tb927.10.10130	1	1	0	1	0	0	0	0	2.23965e+23	0.375
Tb927.6.1680	Tb927.10.10130	Tb927.6.1680	Tb927.10.10130	0	1	0	1	0	0	0	0	1.80734e+23	0.25
Tb927.10.10830	Tb927.10.10130	Tb927.10.10830	Tb927.10.10130	1	1	1	1	0	1	0	0	2.23965e+55	0.625
Tb927.9.7260	Tb927.10.10130	Tb927.9.7260	Tb927.10.10130	0	0	1	0	0	1	0	0	2699145322396520	0.25
Tb927.10.10130	Tb927.4.4150	Tb927.10.10130	Tb927.4.4150	0	1	1	0	0	1	0	0	2.69915e+23	0.375
Tb927.10.10130	Tb927.2.1860	Tb927.10.10130	Tb927.2.1860	0	1	1	1	0	1	0	0	2.69915e+47	0.5
Tb927.10.380	Tb927.10.10130	Tb927.10.380	Tb927.10.10130	1	1	0	1	0	0	0	0	2.23965e+23	0.375
Tb927.10.10130	Tb927.3.1590	Tb927.10.10130	Tb927.3.1590	0	1	1	1	0	1	0	0	2.69915e+39	0.5
Tb927.10.10130	Tb927.7.800	Tb927.10.10130	Tb927.7.800	0	1	1	1	0	1	0	0	2.69915e+55	0.5
Tb927.8.8180	Tb927.10.10130	Tb927.8.8180	Tb927.10.10130	0	1	0	0	0	0	0	0	26447184	0.125
Tb927.8.170	Tb927.10.10130	Tb927.8.170	Tb927.10.10130	0	1	0	0	0	0	0	0	26447184	0.125
Tb927.2.1860	Tb927.7.800	Tb927.2.1860	Tb927.7.800	0	1	1	1	1	1	0	0	2.69915e+47	0.625
Tb11.02.5390	Tb927.2.1860	Tb11.02.5390	Tb927.2.1860	0	1	1	1	1	1	0	0	2.69915e+47	0.625
Tb927.2.1860	Tb927.4.4160	Tb927.2.1860	Tb927.4.4160	0	1	1	1	1	0	0	0	2.23965e+31	0.5
Tb927.2.1860	Tb927.4.4150	Tb927.2.1860	Tb927.4.4150	0	0	1	0	0	1	0	0	2.69915e+23	0.25
Tb927.2.1860	Tb927.2.6070	Tb927.2.1860	Tb927.2.6070	0	1	0	1	0	0	0	0	2.2899e+23	0.25
Tb927.2.1860	Tb927.3.1590	Tb927.2.1860	Tb927.3.1590	0	1	1	1	0	1	0	0	2.69915e+39	0.5
Tb927.9.7260	Tb927.2.1860	Tb927.9.7260	Tb927.2.1860	0	0	1	0	0	1	0	0	2699145322396520	0.25
Tb927.2.1860	Tb927.8.8170	Tb927.2.1860	Tb927.8.8170	0	1	1	1	1	1	0	0	2.69915e+47	0.625
Tb927.10.10830	Tb927.2.1860	Tb927.10.10830	Tb927.2.1860	0	1	1	1	1	1	0	0	2.69915e+39	0.625
Tb927.4.1500	Tb927.2.1860	Tb927.4.1500	Tb927.2.1860	0	0	0	1	1	0	0	0	1807338519850920	0.25
Tb927.2.1860	Tb927.6.1680	Tb927.2.1860	Tb927.6.1680	0	0	0	1	1	0	0	0	1807338519850920	0.25
Tb927.11.1710	Tb927.7.800	Tb927.11.1710	Tb927.7.800	0	1	0	1	1	1	0	0	2.69915e+23	0.5
Tb927.7.800	Tb927.8.8170	Tb927.7.800	Tb927.8.8170	0	1	1	1	1	1	0	0	2.69915e+47	0.625
Tb927.3.1590	Tb927.7.800	Tb927.3.1590	Tb927.7.800	0	1	1	1	0	1	0	0	2.69915e+39	0.5
Tb927.10.1730	Tb927.7.800	Tb927.10.1730	Tb927.7.800	0	1	0	1	1	1	0	0	2.69915e+23	0.5
Tb927.1.1730	Tb927.7.800	Tb927.1.1730	Tb927.7.800	0	1	1	1	1	1	0	0	2.69915e+31	0.625
Tb927.2.6070	Tb927.7.800	Tb927.2.6070	Tb927.7.800	0	1	1	1	0	1	0	0	2.69915e+39	0.5
Tb927.10.10830	Tb927.7.800	Tb927.10.10830	Tb927.7.800	0	1	1	1	1	1	0	0	2.69915e+47	0.625
Tb927.4.4150	Tb927.7.800	Tb927.4.4150	Tb927.7.800	0	1	1	0	0	1	0	0	2.69915e+23	0.375
Tb11.02.5390	Tb927.7.800	Tb11.02.5390	Tb927.7.800	0	1	1	1	1	1	0	0	2.69915e+63	0.625
Tb927.9.7260	Tb927.7.800	Tb927.9.7260	Tb927.7.800	0	0	1	0	0	1	0	0	2699145322396520	0.25
Tb927.7.800	Tb927.6.1680	Tb927.7.800	Tb927.6.1680	0	0	0	1	1	0	0	0	1807338519850920	0.25
Tb927.1.3010	Tb927.7.800	Tb927.1.3010	Tb927.7.800	0	1	0	1	1	1	0	0	2.69915e+23	0.5
Tb927.4.1500	Tb927.7.800	Tb927.4.1500	Tb927.7.800	0	1	0	1	1	1	0	0	2.69915e+31	0.5
Tb927.10.7910	Tb927.7.800	Tb927.10.7910	Tb927.7.800	0	0	1	0	0	1	0	0	2699145322396520	0.25
Tb927.7.800	Tb927.4.4160	Tb927.7.800	Tb927.4.4160	0	1	1	1	1	0	0	0	2.23965e+39	0.5
Tb927.8.8180	Tb927.7.800	Tb927.8.8180	Tb927.7.800	0	1	0	0	0	0	0	0	26447184	0.125
Tb927.8.170	Tb927.7.800	Tb927.8.170	Tb927.7.800	0	1	0	0	0	0	0	0	26447184	0.125
Tb927.8.8180	Tb927.10.10830	Tb927.8.8180	Tb927.10.10830	1	1	1	0	0	1	0	0	2.23965e+31	0.5
Tb927.4.4150	Tb927.8.8180	Tb927.4.4150	Tb927.8.8180	1	1	0	0	0	0	0	0	26447184	0.25
Tb11.02.5390	Tb927.8.8180	Tb11.02.5390	Tb927.8.8180	0	1	0	0	0	0	0	0	26447184	0.125
Tb927.8.8180	Tb927.4.4160	Tb927.8.8180	Tb927.4.4160	0	1	0	0	0	0	0	0	26447184	0.125
Tb927.8.8180	Tb927.8.170	Tb927.8.8180	Tb927.8.170	0	1	0	0	0	0	0	0	26447184	0.125
Tb927.4.4160	Tb927.11.8400	Tb927.4.4160	Tb927.11.8400	1	0	1	0	0	0	0	0	21810935	0.25
Tb927.4.4160	Tb927.6.1680	Tb927.4.4160	Tb927.6.1680	0	1	1	1	1	0	0	0	1.80734e+23	0.5
Tb11.02.5390	Tb927.4.4160	Tb11.02.5390	Tb927.4.4160	0	1	1	1	1	0	0	0	2.23965e+55	0.5
Tb927.2.6070	Tb927.4.4160	Tb927.2.6070	Tb927.4.4160	0	1	1	1	0	0	0	0	2.23965e+31	0.375
Tb927.8.8170	Tb927.4.4160	Tb927.8.8170	Tb927.4.4160	1	1	1	1	1	0	0	0	2.23965e+47	0.625
Tb927.4.1500	Tb927.4.4160	Tb927.4.1500	Tb927.4.4160	0	1	1	1	1	0	0	0	1.80734e+31	0.5
Tb927.4.4160	Tb927.10.10830	Tb927.4.4160	Tb927.10.10830	1	1	1	1	1	1	0	0	2.23965e+71	0.75
Tb927.4.4160	Tb927.3.1590	Tb927.4.4160	Tb927.3.1590	0	1	1	1	0	0	0	0	2.23965e+31	0.375
Tb927.9.7260	Tb927.4.4160	Tb927.9.7260	Tb927.4.4160	0	0	1	0	0	1	0	0	2699145322396520	0.25
Tb927.9.12720	Tb927.4.4160	Tb927.9.12720	Tb927.4.4160	0	1	0	0	0	1	0	0	21252235	0.25
Tb927.4.4150	Tb927.4.4160	Tb927.4.4150	Tb927.4.4160	0	1	0	0	0	0	0	0	26447184	0.125
Tb927.4.4160	Tb927.8.170	Tb927.4.4160	Tb927.8.170	0	1	0	0	0	0	0	0	26447184	0.125
Tb927.1.1730	Tb927.8.8170	Tb927.1.1730	Tb927.8.8170	0	1	1	1	1	1	0	0	2.69915e+31	0.625
Tb927.8.8170	Tb927.11.8400	Tb927.8.8170	Tb927.11.8400	1	0	1	0	0	0	0	0	21810935	0.25
Tb927.8.8170	Tb927.3.1820	Tb927.8.8170	Tb927.3.1820	1	1	0	1	0	1	0	0	2.23965e+31	0.5
Tb927.9.7260	Tb927.8.8170	Tb927.9.7260	Tb927.8.8170	0	0	1	0	0	1	0	0	2699145322396520	0.25
Tb927.4.1500	Tb927.8.8170	Tb927.4.1500	Tb927.8.8170	0	1	0	1	1	1	0	0	2.69915e+39	0.5
Tb927.10.1730	Tb927.8.8170	Tb927.10.1730	Tb927.8.8170	0	1	0	1	1	1	0	0	2.69915e+23	0.5
Tb927.3.1590	Tb927.8.8170	Tb927.3.1590	Tb927.8.8170	0	1	1	1	0	1	0	0	2.69915e+39	0.5
Tb927.2.6070	Tb927.8.8170	Tb927.2.6070	Tb927.8.8170	0	1	1	1	0	1	0	0	2.69915e+39	0.5
Tb927.8.8170	Tb927.10.10830	Tb927.8.8170	Tb927.10.10830	1	1	1	1	1	1	0	0	2.23965e+55	0.75
Tb927.4.4150	Tb927.8.8170	Tb927.4.4150	Tb927.8.8170	0	0	1	0	0	1	0	0	2.69915e+23	0.25
Tb927.8.8170	Tb927.10.380	Tb927.8.8170	Tb927.10.380	1	1	0	1	0	0	0	0	2.23965e+23	0.375
Tb927.8.8170	Tb927.6.1680	Tb927.8.8170	Tb927.6.1680	0	0	0	1	1	0	0	0	1807338519850920	0.25
Tb927.6.1200	Tb927.8.8170	Tb927.6.1200	Tb927.8.8170	0	1	0	0	0	1	0	0	2699145321474070	0.25
Tb11.02.5390	Tb927.8.8170	Tb11.02.5390	Tb927.8.8170	0	1	1	1	1	1	0	0	2.69915e+55	0.625
Tb927.6.2140	Tb927.8.8170	Tb927.6.2140	Tb927.8.8170	0	1	0	1	1	1	0	0	2.69915e+23	0.5
Tb927.8.2770	Tb927.8.8170	Tb927.8.2770	Tb927.8.8170	0	0	0	1	1	1	0	0	2699145319850920	0.375
Tb927.1.1730	Tb927.10.10830	Tb927.1.1730	Tb927.10.10830	0	0	1	1	1	1	0	0	2.69915e+23	0.5
Tb927.11.1250	Tb927.10.10830	Tb927.11.1250	Tb927.10.10830	1	1	0	1	0	0	0	0	2.23965e+23	0.375
Tb927.11.15850	Tb927.10.10830	Tb927.11.15850	Tb927.10.10830	1	1	1	1	0	0	0	0	2.23965e+23	0.5
Tb927.10.10830	Tb927.2.6070	Tb927.10.10830	Tb927.2.6070	0	1	1	1	0	1	0	0	2.69915e+39	0.5
Tb927.10.10830	Tb927.4.1500	Tb927.10.10830	Tb927.4.1500	0	1	1	1	1	1	0	0	2.69915e+39	0.625
Tb927.1.3010	Tb927.10.10830	Tb927.1.3010	Tb927.10.10830	0	0	0	1	1	1	0	0	2699145319850920	0.375
Tb927.10.10830	Tb927.10.7910	Tb927.10.10830	Tb927.10.7910	0	0	1	0	0	1	0	0	2699145322396520	0.25
Tb927.10.10830	Tb927.4.4150	Tb927.10.10830	Tb927.4.4150	0	1	1	0	0	1	0	0	2.69915e+23	0.375
Tb927.3.1820	Tb927.10.10830	Tb927.3.1820	Tb927.10.10830	1	1	0	1	0	1	0	0	2.23965e+31	0.5
Tb927.10.10830	Tb927.10.1730	Tb927.10.10830	Tb927.10.1730	0	0	0	1	1	1	0	0	2699145319850920	0.375
Tb927.6.1680	Tb927.10.10830	Tb927.6.1680	Tb927.10.10830	0	1	1	1	1	0	0	0	1.80734e+23	0.5
Tb927.10.10830	Tb927.11.8400	Tb927.10.10830	Tb927.11.8400	1	0	1	0	0	0	0	0	21810935	0.25
Tb927.10.380	Tb927.10.10830	Tb927.10.380	Tb927.10.10830	1	1	1	1	0	0	0	0	2.23965e+23	0.5
Tb927.10.10830	Tb927.3.1590	Tb927.10.10830	Tb927.3.1590	0	1	1	1	0	1	0	0	2.69915e+39	0.5
Tb927.10.10830	Tb927.6.2140	Tb927.10.10830	Tb927.6.2140	0	1	0	1	1	1	0	0	2.69915e+23	0.5
Tb11.02.5390	Tb927.10.10830	Tb11.02.5390	Tb927.10.10830	0	1	1	1	1	1	0	0	2.69915e+63	0.625
Tb927.9.12720	Tb927.10.10830	Tb927.9.12720	Tb927.10.10830	0	1	0	0	0	1	0	0	21252235	0.25
Tb927.8.170	Tb927.10.10830	Tb927.8.170	Tb927.10.10830	0	1	0	0	0	0	0	0	26447184	0.125
Tb927.9.7260	Tb927.3.1590	Tb927.9.7260	Tb927.3.1590	0	0	1	0	0	1	0	0	2699145322396520	0.25
Tb927.9.7260	Tb927.1.1730	Tb927.9.7260	Tb927.1.1730	0	0	1	0	0	1	0	0	2699145322396520	0.25
Tb927.9.7260	Tb11.02.5390	Tb927.9.7260	Tb11.02.5390	0	0	1	0	0	1	0	0	2699145322396520	0.25
Tb927.9.7260	Tb927.4.4150	Tb927.9.7260	Tb927.4.4150	0	0	1	0	0	1	0	0	2699145322396520	0.25
Tb927.1.1730	Tb927.6.2230	Tb927.1.1730	Tb927.6.2230	0	1	0	1	0	1	0	0	2.69915e+23	0.375
Tb927.1.1730	Tb927.10.1730	Tb927.1.1730	Tb927.10.1730	0	1	0	1	1	1	0	0	2.69915e+23	0.5
Tb927.1.1730	Tb927.3.1590	Tb927.1.1730	Tb927.3.1590	0	0	0	1	0	1	0	0	2699145319850920	0.25
Tb927.11.13280	Tb927.1.1730	Tb927.11.13280	Tb927.1.1730	0	1	0	0	0	1	0	0	2699145321474070	0.25
Tb927.11.1710	Tb927.1.1730	Tb927.11.1710	Tb927.1.1730	0	1	0	1	1	1	0	0	2.69915e+23	0.5
Tb927.1.1730	Tb927.4.1500	Tb927.1.1730	Tb927.4.1500	0	1	0	1	1	1	0	0	2.69915e+23	0.5
Tb927.1.1730	Tb927.1.3010	Tb927.1.1730	Tb927.1.3010	0	1	0	1	1	1	0	0	2.69915e+23	0.5
Tb927.1.1730	Tb927.3.1820	Tb927.1.1730	Tb927.3.1820	0	0	0	1	0	1	0	0	2699145319850920	0.25
Tb11.02.5390	Tb927.1.1730	Tb11.02.5390	Tb927.1.1730	0	1	1	1	1	1	0	0	2.69915e+31	0.625
Tb927.1.1730	Tb927.2.6070	Tb927.1.1730	Tb927.2.6070	0	0	0	1	0	1	0	0	2699145319850920	0.25
Tb927.1.1730	Tb927.4.4150	Tb927.1.1730	Tb927.4.4150	0	0	0	0	0	1	0	0	26991453	0.125
Tb927.6.1200	Tb927.4.1500	Tb927.6.1200	Tb927.4.1500	0	1	0	0	0	0	0	0	21474072	0.125
Tb927.6.1200	Tb927.6.2230	Tb927.6.1200	Tb927.6.2230	0	1	0	0	0	1	0	0	2699145321474070	0.25
Tb927.10.1730	Tb927.6.1200	Tb927.10.1730	Tb927.6.1200	0	1	0	0	0	0	0	0	21474072	0.125
Tb927.4.4150	Tb927.6.1200	Tb927.4.4150	Tb927.6.1200	0	0	0	0	0	1	0	0	26991453	0.125
Tb927.11.13280	Tb927.6.1200	Tb927.11.13280	Tb927.6.1200	0	1	0	0	0	1	0	0	2699145321474070	0.25
Tb927.10.1730	Tb927.6.2230	Tb927.10.1730	Tb927.6.2230	0	1	0	1	0	1	0	0	2.69915e+23	0.375
Tb927.6.1680	Tb927.10.1730	Tb927.6.1680	Tb927.10.1730	0	0	0	1	1	0	0	0	19850921	0.25
Tb927.10.1730	Tb927.3.1820	Tb927.10.1730	Tb927.3.1820	0	0	0	1	0	1	0	0	2699145319850920	0.25
Tb927.10.1730	Tb927.2.6070	Tb927.10.1730	Tb927.2.6070	0	0	0	1	0	1	0	0	2699145319850920	0.25
Tb927.10.1730	Tb927.4.4150	Tb927.10.1730	Tb927.4.4150	0	0	0	0	0	1	0	0	26991453	0.125
Tb927.11.13280	Tb927.10.1730	Tb927.11.13280	Tb927.10.1730	0	1	0	0	0	1	0	0	2699145321474070	0.25
Tb927.11.1710	Tb927.10.1730	Tb927.11.1710	Tb927.10.1730	0	1	0	1	1	1	0	0	2.69915e+23	0.5
Tb927.10.1730	Tb927.1.3010	Tb927.10.1730	Tb927.1.3010	0	1	0	1	1	0	0	0	2147407219850920	0.375
Tb927.6.2140	Tb927.10.1730	Tb927.6.2140	Tb927.10.1730	0	0	0	1	1	0	0	0	19850921	0.25
Tb927.10.1730	Tb927.4.1500	Tb927.10.1730	Tb927.4.1500	0	1	0	1	1	0	0	0	2147407219850920	0.375
Tb11.02.5390	Tb927.1.3010	Tb11.02.5390	Tb927.1.3010	0	1	0	1	1	1	0	0	2.69915e+23	0.5
Tb927.1.3010	Tb927.2.6070	Tb927.1.3010	Tb927.2.6070	0	0	0	1	0	1	0	0	2699145319850920	0.25
Tb927.6.2140	Tb927.1.3010	Tb927.6.2140	Tb927.1.3010	0	0	0	1	1	0	0	0	19850921	0.25
Tb927.6.1680	Tb927.1.3010	Tb927.6.1680	Tb927.1.3010	0	0	0	1	1	0	0	0	19850921	0.25
Tb927.1.3010	Tb927.4.1500	Tb927.1.3010	Tb927.4.1500	0	1	0	1	1	0	0	0	2147407219850920	0.375
Tb927.1.3010	Tb927.3.1590	Tb927.1.3010	Tb927.3.1590	0	0	0	1	0	1	0	0	2699145319850920	0.25
Tb927.1.3010	Tb927.4.4150	Tb927.1.3010	Tb927.4.4150	0	0	0	0	0	1	0	0	26991453	0.125
Tb927.1.3010	Tb927.6.2230	Tb927.1.3010	Tb927.6.2230	0	1	0	1	0	1	0	0	2.69915e+23	0.375
Tb927.11.1710	Tb927.1.3010	Tb927.11.1710	Tb927.1.3010	0	1	0	1	1	1	0	0	2.69915e+23	0.5
Tb927.11.13280	Tb927.1.3010	Tb927.11.13280	Tb927.1.3010	0	1	0	0	0	1	0	0	2699145321474070	0.25
Tb927.1.3010	Tb927.3.1820	Tb927.1.3010	Tb927.3.1820	0	0	0	1	0	1	0	0	2699145319850920	0.25
Tb927.10.7910	Tb927.4.4150	Tb927.10.7910	Tb927.4.4150	0	0	1	0	0	1	0	0	2699145322396520	0.25
Tb11.02.5390	Tb927.10.7910	Tb11.02.5390	Tb927.10.7910	0	0	1	0	0	1	0	0	2699145322396520	0.25
Tb927.10.7910	Tb927.3.1590	Tb927.10.7910	Tb927.3.1590	0	0	1	0	0	1	0	0	2699145322396520	0.25
Tb927.10.7910	Tb927.2.6070	Tb927.10.7910	Tb927.2.6070	0	0	1	0	0	1	0	0	2699145322396520	0.25
Tb927.3.1590	Tb927.4.4150	Tb927.3.1590	Tb927.4.4150	0	0	1	0	0	1	0	0	2699145322396520	0.25
Tb11.02.5390	Tb927.4.4150	Tb11.02.5390	Tb927.4.4150	0	1	1	0	0	1	0	0	2.69915e+23	0.375
Tb927.2.6070	Tb927.4.4150	Tb927.2.6070	Tb927.4.4150	0	0	1	0	0	1	0	0	2699145322396520	0.25
Tb927.4.1500	Tb927.4.4150	Tb927.4.1500	Tb927.4.4150	0	0	0	0	0	1	0	0	26991453	0.125
Tb927.4.4150	Tb927.8.170	Tb927.4.4150	Tb927.8.170	0	1	0	0	0	0	0	0	26447184	0.125
Tb927.4.1500	Tb927.6.1680	Tb927.4.1500	Tb927.6.1680	0	1	1	1	1	0	0	0	1.80734e+23	0.5
Tb927.4.1500	Tb927.3.1590	Tb927.4.1500	Tb927.3.1590	0	1	0	1	0	0	0	0	1807338519850920	0.25
Tb11.02.5390	Tb927.4.1500	Tb11.02.5390	Tb927.4.1500	0	1	1	1	1	1	0	0	2.69915e+47	0.625
Tb927.11.1710	Tb927.4.1500	Tb927.11.1710	Tb927.4.1500	0	1	0	1	1	1	0	0	2.69915e+31	0.5
Tb927.11.13280	Tb927.4.1500	Tb927.11.13280	Tb927.4.1500	0	1	1	0	0	1	0	0	2.69915e+23	0.375
Tb927.3.1820	Tb927.4.1500	Tb927.3.1820	Tb927.4.1500	0	1	0	1	0	1	0	0	2.69915e+23	0.375
Tb927.4.1500	Tb927.6.2230	Tb927.4.1500	Tb927.6.2230	0	1	0	1	0	1	0	0	2.69915e+39	0.375
Tb927.2.6070	Tb927.4.1500	Tb927.2.6070	Tb927.4.1500	0	0	0	1	0	1	0	0	2.69915e+23	0.25
Tb927.6.1680	Tb927.2.6070	Tb927.6.1680	Tb927.2.6070	0	0	0	1	0	0	0	0	1807338519850920	0.125
Tb927.11.13290	Tb927.6.1680	Tb927.11.13290	Tb927.6.1680	0	1	0	0	0	0	0	0	22267727	0.125
Tb927.6.1680	Tb927.3.1590	Tb927.6.1680	Tb927.3.1590	0	0	0	1	0	0	0	0	1807338519850920	0.125
Tb927.6.1680	Tb927.6.3740	Tb927.6.1680	Tb927.6.3740	0	1	0	0	0	0	0	0	22267727	0.125
Tb927.6.1680	Tb927.6.2230	Tb927.6.1680	Tb927.6.2230	0	1	0	1	0	0	0	0	1985092118951080	0.25
Tb927.3.3330	Tb927.6.1680	Tb927.3.3330	Tb927.6.1680	0	1	0	0	0	0	0	0	22267727	0.125
Tb927.6.1680	Tb927.9.11220	Tb927.6.1680	Tb927.9.11220	0	1	0	0	0	0	0	0	22267727	0.125
Tb927.6.1680	Tb927.11.12740	Tb927.6.1680	Tb927.11.12740	0	1	0	0	0	0	0	0	22267727	0.125
Tb927.8.1740	Tb927.6.1680	Tb927.8.1740	Tb927.6.1680	0	1	0	0	0	0	0	0	22267727	0.125
Tb927.6.1680	Tb927.11.600	Tb927.6.1680	Tb927.11.600	0	1	0	0	0	0	0	0	22267727	0.125
Tb11.02.5390	Tb927.6.1680	Tb11.02.5390	Tb927.6.1680	0	1	1	1	1	0	0	0	1.80734e+23	0.5
Tb927.6.1680	Tb927.11.5600	Tb927.6.1680	Tb927.11.5600	0	1	0	0	0	0	0	0	22267727	0.125
Tb927.6.1680	Tb927.10.6400	Tb927.6.1680	Tb927.10.6400	0	1	0	0	0	0	0	0	22267727	0.125
Tb927.3.1820	Tb927.6.2140	Tb927.3.1820	Tb927.6.2140	0	1	0	1	0	1	0	0	2.69915e+23	0.375
Tb927.6.2140	Tb927.6.2230	Tb927.6.2140	Tb927.6.2230	0	1	0	1	0	1	0	0	2.69915e+23	0.375
Tb927.10.70	Tb927.11.8870	Tb927.10.70	Tb927.11.8870	0	1	0	0	0	0	0	0	12649499	0.125
Tb927.11.1710	Tb927.10.8730	Tb927.11.1710	Tb927.10.8730	0	1	0	0	0	1	0	0	2699145321474070	0.25
Tb927.11.13280	Tb927.11.1710	Tb927.11.13280	Tb927.11.1710	0	1	1	0	0	1	0	0	2.69915e+31	0.375
Tb927.11.1710	Tb927.3.1590	Tb927.11.1710	Tb927.3.1590	0	0	0	1	0	1	0	0	2699145319850920	0.25
Tb927.11.1710	Tb927.2.6070	Tb927.11.1710	Tb927.2.6070	0	0	0	1	0	1	0	0	2699145319850920	0.25
Tb927.11.13280	Tb927.10.8730	Tb927.11.13280	Tb927.10.8730	0	1	0	0	0	1	0	0	2699145321474070	0.25
Tb927.11.13280	Tb927.2.6070	Tb927.11.13280	Tb927.2.6070	0	1	0	0	0	1	0	0	2699145322898980	0.25
Tb927.2.6070	Tb927.6.2230	Tb927.2.6070	Tb927.6.2230	0	0	0	1	0	1	0	0	2699145319850920	0.25
Tb927.11.7900	Tb927.4.2040	Tb927.11.7900	Tb927.4.2040	0	1	0	0	0	0	0	0	24839125	0.125
Tb927.11.7900	Tb927.10.6060	Tb927.11.7900	Tb927.10.6060	0	1	0	0	0	0	0	0	24839125	0.125
Tb927.11.7900	Tb927.9.4960	Tb927.11.7900	Tb927.9.4960	0	1	0	0	0	0	0	0	24839125	0.125
Tb927.11.7900	Tb927.11.880	Tb927.11.7900	Tb927.11.880	0	1	0	0	0	0	0	0	24839125	0.125
Tb927.11.7900	Tb927.11.14590	Tb927.11.7900	Tb927.11.14590	0	1	0	0	0	0	0	0	24839125	0.125
Tb927.7.1670	Tb927.11.7900	Tb927.7.1670	Tb927.11.7900	0	1	0	0	0	0	0	0	24839125	0.125
Tb927.8.4500	Tb927.11.7900	Tb927.8.4500	Tb927.11.7900	0	1	0	0	0	0	0	0	24839125	0.125
Tb927.10.6070	Tb927.11.7900	Tb927.10.6070	Tb927.11.7900	0	1	0	0	0	0	0	0	24839125	0.125
Tb927.11.7900	Tb927.6.4280	Tb927.11.7900	Tb927.6.4280	0	1	0	0	0	0	0	0	24839125	0.125
Tb927.3.1820	Tb927.3.1590	Tb927.3.1820	Tb927.3.1590	1	0	0	1	0	1	0	0	2.23965e+23	0.375
Tb11.02.5390	Tb927.3.1590	Tb11.02.5390	Tb927.3.1590	0	1	1	1	0	1	0	0	2.69915e+47	0.5
Tb927.2.6070	Tb927.3.1590	Tb927.2.6070	Tb927.3.1590	0	1	1	1	0	1	0	0	2.69915e+39	0.5
Tb927.2.6070	Tb927.3.1820	Tb927.2.6070	Tb927.3.1820	0	0	0	1	0	1	0	0	2699145319850920	0.25
Tb11.02.5390	Tb927.2.6070	Tb11.02.5390	Tb927.2.6070	0	1	1	1	0	1	0	0	2.69915e+39	0.5
Tb11.02.5390	Tb927.8.170	Tb11.02.5390	Tb927.8.170	0	1	0	0	0	0	0	0	26447184	0.125
Tb927.11.2530	Tb927.11.5500	Tb927.11.2530	Tb927.11.5500	0	1	1	1	0	0	1	0	1.83643e+31	0.5
Tb927.11.5500	Tb927.11.1250	Tb927.11.5500	Tb927.11.1250	0	1	1	1	0	0	1	0	1.83643e+31	0.5
Tb927.11.2530	Tb927.11.1250	Tb927.11.2530	Tb927.11.1250	0	1	1	1	0	1	1	0	1.83643e+47	0.625
Tb927.11.13290	Tb927.9.11220	Tb927.11.13290	Tb927.9.11220	0	1	0	0	0	0	0	0	22267727	0.125
Tb927.11.13290	Tb927.6.3740	Tb927.11.13290	Tb927.6.3740	0	1	0	0	0	0	0	0	22267727	0.125
Tb927.11.13290	Tb927.10.6400	Tb927.11.13290	Tb927.10.6400	0	1	0	0	0	0	0	0	22267727	0.125
Tb927.11.13290	Tb927.3.3330	Tb927.11.13290	Tb927.3.3330	0	1	0	0	0	0	0	0	22267727	0.125
Tb927.11.13290	Tb927.11.600	Tb927.11.13290	Tb927.11.600	0	1	0	0	0	0	0	0	22267727	0.125
Tb927.8.1740	Tb927.11.13290	Tb927.8.1740	Tb927.11.13290	0	1	0	0	0	0	0	0	22267727	0.125
Tb927.11.13290	Tb927.11.5600	Tb927.11.13290	Tb927.11.5600	0	1	0	0	0	0	0	0	22267727	0.125
Tb927.11.13290	Tb927.11.12740	Tb927.11.13290	Tb927.11.12740	0	1	0	0	0	0	0	0	22267727	0.125
Tb927.11.600	Tb927.6.3740	Tb927.11.600	Tb927.6.3740	0	1	0	0	0	0	0	0	22267727	0.125
Tb927.10.6400	Tb927.6.3740	Tb927.10.6400	Tb927.6.3740	0	1	0	0	0	1	0	0	2.69915e+23	0.25
Tb927.6.3740	Tb927.11.5600	Tb927.6.3740	Tb927.11.5600	0	1	0	0	0	0	0	0	22267727	0.125
Tb927.8.1740	Tb927.6.3740	Tb927.8.1740	Tb927.6.3740	0	1	0	0	0	0	0	0	22267727	0.125
Tb927.6.3740	Tb927.9.11220	Tb927.6.3740	Tb927.9.11220	0	1	0	0	0	0	0	0	22267727	0.125
Tb927.3.3330	Tb927.6.3740	Tb927.3.3330	Tb927.6.3740	0	1	0	0	0	0	0	0	22267727	0.125
Tb927.6.3740	Tb927.11.12740	Tb927.6.3740	Tb927.11.12740	0	1	0	0	0	0	0	0	22267727	0.125
Tb927.3.3330	Tb927.11.600	Tb927.3.3330	Tb927.11.600	0	1	0	0	0	0	0	0	22267727	0.125
Tb927.3.3330	Tb927.11.12740	Tb927.3.3330	Tb927.11.12740	0	1	0	0	0	0	0	0	22267727	0.125
Tb927.3.3330	Tb927.11.5600	Tb927.3.3330	Tb927.11.5600	0	1	0	0	0	0	0	0	22267727	0.125
Tb927.8.1740	Tb927.3.3330	Tb927.8.1740	Tb927.3.3330	0	1	0	0	0	0	0	0	22267727	0.125
Tb927.3.3330	Tb927.9.11220	Tb927.3.3330	Tb927.9.11220	0	1	0	0	0	0	0	0	22267727	0.125
Tb927.3.3330	Tb927.10.6400	Tb927.3.3330	Tb927.10.6400	0	1	0	0	0	0	0	0	22267727	0.125
Tb927.8.1740	Tb927.9.11220	Tb927.8.1740	Tb927.9.11220	0	1	0	0	0	0	0	0	22267727	0.125
Tb927.11.5600	Tb927.9.11220	Tb927.11.5600	Tb927.9.11220	0	1	0	0	0	0	0	0	22267727	0.125
Tb927.11.600	Tb927.9.11220	Tb927.11.600	Tb927.9.11220	0	1	0	0	0	0	0	0	22267727	0.125
Tb927.10.6400	Tb927.9.11220	Tb927.10.6400	Tb927.9.11220	0	1	0	0	0	0	0	0	22267727	0.125
Tb927.9.11220	Tb927.11.12740	Tb927.9.11220	Tb927.11.12740	0	1	0	0	0	0	0	0	22267727	0.125
Tb927.10.6400	Tb927.11.12740	Tb927.10.6400	Tb927.11.12740	0	1	0	0	0	0	0	0	22267727	0.125
Tb927.8.1740	Tb927.11.12740	Tb927.8.1740	Tb927.11.12740	0	1	0	0	0	0	0	0	22267727	0.125
Tb927.11.600	Tb927.11.12740	Tb927.11.600	Tb927.11.12740	0	1	0	0	0	0	0	0	22267727	0.125
Tb927.11.5600	Tb927.11.12740	Tb927.11.5600	Tb927.11.12740	0	1	0	0	0	0	0	0	22267727	0.125
Tb927.8.1740	Tb927.11.600	Tb927.8.1740	Tb927.11.600	0	1	0	0	0	0	0	0	22267727	0.125
Tb927.8.1740	Tb927.10.6400	Tb927.8.1740	Tb927.10.6400	0	1	0	0	0	0	0	0	22267727	0.125
Tb927.8.1740	Tb927.11.5600	Tb927.8.1740	Tb927.11.5600	0	1	0	0	0	0	0	0	22267727	0.125
Tb927.10.6400	Tb927.11.600	Tb927.10.6400	Tb927.11.600	0	1	0	0	0	0	0	0	22267727	0.125
Tb927.11.600	Tb927.11.5600	Tb927.11.600	Tb927.11.5600	0	1	0	0	0	0	0	0	22267727	0.125
Tb927.10.6400	Tb927.11.5600	Tb927.10.6400	Tb927.11.5600	0	1	0	0	0	0	0	0	22267727	0.125
Tb927.4.2040	Tb927.9.4960	Tb927.4.2040	Tb927.9.4960	0	1	0	0	0	0	0	0	24839125	0.125
Tb927.10.6070	Tb927.4.2040	Tb927.10.6070	Tb927.4.2040	0	1	0	0	0	0	0	0	24839125	0.125
Tb927.10.6060	Tb927.4.2040	Tb927.10.6060	Tb927.4.2040	0	1	0	0	0	0	0	0	24839125	0.125
Tb927.6.4280	Tb927.4.2040	Tb927.6.4280	Tb927.4.2040	0	1	0	0	0	0	0	0	24839125	0.125
Tb927.4.2040	Tb927.8.4500	Tb927.4.2040	Tb927.8.4500	0	1	0	0	0	0	0	0	24839125	0.125
Tb927.11.14590	Tb927.4.2040	Tb927.11.14590	Tb927.4.2040	0	1	0	0	0	0	0	0	24839125	0.125
Tb927.7.1670	Tb927.4.2040	Tb927.7.1670	Tb927.4.2040	0	1	0	0	0	0	0	0	24839125	0.125
Tb927.4.2040	Tb927.11.880	Tb927.4.2040	Tb927.11.880	0	1	0	0	0	0	0	0	24839125	0.125
Tb927.11.14590	Tb927.10.6060	Tb927.11.14590	Tb927.10.6060	0	1	0	0	0	0	0	0	24839125	0.125
Tb927.10.6060	Tb927.11.880	Tb927.10.6060	Tb927.11.880	0	1	0	0	0	0	0	0	24839125	0.125
Tb927.7.1670	Tb927.10.6060	Tb927.7.1670	Tb927.10.6060	0	1	0	0	0	0	0	0	24839125	0.125
Tb927.10.6060	Tb927.8.4500	Tb927.10.6060	Tb927.8.4500	0	1	0	0	0	0	0	0	24839125	0.125
Tb927.6.4280	Tb927.10.6060	Tb927.6.4280	Tb927.10.6060	0	1	0	0	0	0	0	0	24839125	0.125
Tb927.10.6070	Tb927.10.6060	Tb927.10.6070	Tb927.10.6060	0	1	0	0	0	0	0	0	24839125	0.125
Tb927.10.6060	Tb927.9.4960	Tb927.10.6060	Tb927.9.4960	0	1	0	0	0	0	0	0	24839125	0.125
Tb927.8.4500	Tb927.9.4960	Tb927.8.4500	Tb927.9.4960	0	1	0	0	0	0	0	0	24839125	0.125
Tb927.6.4280	Tb927.9.4960	Tb927.6.4280	Tb927.9.4960	0	1	0	0	0	0	0	0	24839125	0.125
Tb927.10.6070	Tb927.9.4960	Tb927.10.6070	Tb927.9.4960	0	1	0	0	0	0	0	0	24839125	0.125
Tb927.7.1670	Tb927.9.4960	Tb927.7.1670	Tb927.9.4960	0	1	0	0	0	0	0	0	24839125	0.125
Tb927.11.880	Tb927.9.4960	Tb927.11.880	Tb927.9.4960	0	1	0	0	0	0	0	0	24839125	0.125
Tb927.9.4960	Tb927.11.14590	Tb927.9.4960	Tb927.11.14590	0	1	0	0	0	0	0	0	24839125	0.125
Tb927.6.4280	Tb927.11.880	Tb927.6.4280	Tb927.11.880	0	1	0	0	0	0	0	0	24839125	0.125
Tb927.11.14590	Tb927.11.880	Tb927.11.14590	Tb927.11.880	0	1	0	0	0	0	0	0	24839125	0.125
Tb927.7.1670	Tb927.11.880	Tb927.7.1670	Tb927.11.880	0	1	0	0	0	0	0	0	24839125	0.125
Tb927.10.6070	Tb927.11.880	Tb927.10.6070	Tb927.11.880	0	1	0	0	0	0	0	0	24839125	0.125
Tb927.11.880	Tb927.8.4500	Tb927.11.880	Tb927.8.4500	0	1	0	0	0	0	0	0	24839125	0.125
Tb927.11.14590	Tb927.10.6070	Tb927.11.14590	Tb927.10.6070	0	1	0	0	0	0	0	0	24839125	0.125
Tb927.8.4500	Tb927.11.14590	Tb927.8.4500	Tb927.11.14590	0	1	0	0	0	0	0	0	24839125	0.125
Tb927.6.4280	Tb927.11.14590	Tb927.6.4280	Tb927.11.14590	0	1	0	0	0	0	0	0	24839125	0.125
Tb927.11.14590	Tb927.7.1670	Tb927.11.14590	Tb927.7.1670	0	1	0	0	0	0	0	0	24839125	0.125
Tb927.7.1670	Tb927.6.4280	Tb927.7.1670	Tb927.6.4280	0	1	0	0	0	0	0	0	24839125	0.125
Tb927.8.4500	Tb927.7.1670	Tb927.8.4500	Tb927.7.1670	0	1	0	0	0	0	0	0	24839125	0.125
Tb927.7.1670	Tb927.10.6070	Tb927.7.1670	Tb927.10.6070	0	1	0	0	0	0	0	0	24839125	0.125
Tb927.10.6070	Tb927.8.4500	Tb927.10.6070	Tb927.8.4500	0	1	0	0	0	0	0	0	24839125	0.125
Tb927.8.4500	Tb927.6.4280	Tb927.8.4500	Tb927.6.4280	0	1	0	0	0	0	0	0	24839125	0.125
Tb927.10.6070	Tb927.6.4280	Tb927.10.6070	Tb927.6.4280	0	1	0	0	0	0	0	0	24839125	0.125
