# Supplementary material for: Prioritization of Trypanosoma brucei editosome protein interactions interfaces at residue resolution through proteome-scale network analysis
Source: BMC Mol Cell Biol. 2024 Jan 26;25:3. doi: 10.1186/s12860-024-00499-4 (PMC10811811; doi:10.1186/s12860-024-00499-4)
Supplement: Supplementary file 2 — Additional File 2: Centrality analysis results of PPI network. [file 12860_2024_499_MOESM2_ESM.xlsx]

## Sheet: PPI network centrality
Identifier	Betweenness(Weight)	Closeness(Weight)	Degree(Weight)	MCDA	Protein names	Other identifiers
Tb927.1.3030	1532.59	0.0567892	11	0.869378	RNA-editing ligase 2, mitochondrial (RNA ligase 2) (EC 6.5.1.3) (TbMP48)	REL2 Tb927.1.3030
Tb927.6.1680	1334.18	0.0581801	8	0.773305	REH2-associated factor 1	H2F1 Tb927.6.1680
Tb927.11.16860	422.229	0.0600486	16.5	0.757001	NA	NA
Tb927.7.800	464.232	0.0599515	14.125	0.71762	Mitochondrial RNA binding complex 1 subunit	Tb07.29K4.480 Tb927.7.800
Tb09.160.2970, TB927.9.4360	733.365	0.0583887	11.375	0.711964	RNA-editing ligase 1, mitochondrial (RNA ligase 1) (EC 6.5.1.3) (TbMP52)	REL1 MP52 Tb09.160.2970
Tb927.5.3010	243.276	0.059844	15.25	0.691696	Guide RNA binding protein	Tb05.26K5.120 Tb927.5.3010
Tb10.406.0050, TB927.10.10830	275.574	0.0597583	14.875	0.690671	RNA-binding protein, putative,resc13	Tb10.406.0050
Tb927.2.3800	347.823	0.0603199	13.375	0.679186	Guide RNA associated protein, GAP1, resc2	28H13.250 Tb927.2.3800
Tb927.8.8170	302.133	0.0591126	14.125	0.677728	Mitochondrial RNA binding protein,resc12a	Tb08.28A12.190 Tb927.8.8170
Tb927.1.3010	481.123	0.0584757	10.125	0.63233	NA	NA
Tb927.4.1500	140.573	0.0599138	13	0.62429	RNA editing associated helicase 2 (EC 3.6.4.13) (ATP-dependent RNA helicase REH2)	REH2 Tb927.4.1500
Tb10.6K15.0150	283.415	0.058094	11.375	0.612473	NA	NA
Tb10.389.1910	207.162	0.0593544	11	0.595277	Mitochondrial RNA binding protein	Tb10.389.1910
Tb927.1.1730	113.693	0.0592596	12	0.594626	NA	NA
Tb927.7.2570	320.426	0.0589092	9.25	0.582098	Guide RNA associated protein, GAP2	Tb07.22O10.680 Tb927.7.2570
Tb10.70.6170	274.865	0.0582359	9.25	0.568468	Uncharacterized protein	Tb10.70.6170
Tb11.02.5390	46.3023	0.0592859	11.375	0.567488	Mitochondrial RNA binding complex 1 subunit	Tb11.02.5390
Tb10.70.3850	337.718	0.057553	8.125	0.555637	RNA editing 3' exouridylylase MP99	Tb10.70.3850
Tb927.2.6070	126.563	0.0575183	10.25	0.552449	RanBP2-type domain-containing protein	36E18.35 Tb927.2.6070
Tb927.4.4160	172.411	0.058568	8.875	0.540444	Mitochondrial RNA binding protein	Tb04.1D20.370 Tb927.4.4160
Tb927.2.1860	34.3556	0.0580283	9.125	0.512486	Mitochondrial RNA binding complex 1 subunit	27H14.10 Tb927.2.1860
Tb927.3.1590	19.4755	0.0568521	8.375	0.487597	Mitochondrial RNA binding complex 1 subunit	Tb03.30P12.70 Tb927.3.1590
Tb927.7.1550	196.106	0.055047	6.875	0.485736	RNA editing 3' terminal uridylyl transferase 2	Tb07.27M11.900 Tb927.7.1550
Tb10.6K15.2310	64.8893	0.0556157	7.75	0.478016	NA	NA
Tb927.2.2470	140.995	0.0557691	6.75	0.475215	RNA-editing complex protein MP81	25N14.30 Tb927.2.2470
Tb10.70.1580	65.3439	0.054749	5.875	0.435447	RNA editing complex protein MP61	Tb10.70.1580
Tb927.4.4150	10.0822	0.055454	5.875	0.427324	Mitochondrial RNA binding complex 1 subunit	Tb04.1D20.380 Tb927.4.4150
Tb927.8.620	35.307	0.0544276	5.625	0.422087	RNA-editing complex protein MP42	Tb08.12O16.180 Tb927.8.620
Tb11.55.0009	35.4029	0.0575431	4.375	0.414072	Mitochondrial RNA binding protein 1	Tb11.55.0009
Tb10.70.2090	25.4463	0.0531703	5.5	0.41047	MP18 RNA editing complex protein	Tb10.70.2090
Tb927.3.1820	2.60895	0.0565582	4.625	0.406548	Mitochondrial RNA binding complex 1 subunit	Tb03.30P12.500 Tb927.3.1820
Tb11.03.0180	40.8904	0.0530098	5	0.402841	MP44	Tb11.03.0180
Tb927.2.3180	52.2507	0.0584245	3.25	0.39988	Kinetoplast polyadenylation/uridylation factor 1	10C8.390 Tb927.2.3180
Tb11.01.7290	12.9751	0.0562247	4.125	0.396858	NUDIX hydrolase, conserved	Tb11.01.7290
Tb10.70.1750	5.97349	0.0532382	5	0.396508	RNA editing complex protein MP67	Tb10.70.1750
Tb11.01.0880	2.71652	0.0561632	4.125	0.394287	Mitochondrial RNA binding complex 1 subunit	Tb11.01.0880
Tb927.6.2140	23.1548	0.0564769	3.75	0.39289	REH2-associated factor 2	H2F2 Tb927.6.2140
Tb927.1.1690	4.90293	0.0532594	4.75	0.391342	NA	NA
Tb927.6.2230	19.5352	0.0549338	3.5	0.378525	Mitochondrial oligo U binding protein TBRGG1	Tb06.4M18.600 Tb927.6.2230
Tb11.01.4860	130.977	0.0538263	2.5	0.376441	Guide RNA binding protein	Tb11.01.4860
Tb10.70.2100	2.53364	0.0511181	4.5	0.373943	RNA editing complex protein	Tb10.70.2100
Tb11.02.0490	5.97297	0.0508649	4.5	0.373292	RNA editing complex protein MP46	Tb11.02.0490
Tb11.02.0130	0.5	0.0559514	2.75	0.364857	Mitochondrial SSU ribosomal protein	Tb11.02.0130
Tb11.47.0024	0.833333	0.0550334	2.875	0.362382	Mitochondrial SSU ribosomal protein	Tb11.47.0024
Tb11.01.0610	0	0.052059	3.5	0.35839	ATP-dependent RNA helicase (EC 3.6.4.13)	Tb11.01.0610
Tb09.160.5320	2.37832	0.0517281	3.5	0.357079	Phytanoyl-CoA dioxygenase	Tb09.160.5320
Tb927.8.8180	0	0.0547805	2.375	0.350702	Mitochondrial RNA binding complex 1 subunit	Tb08.28A12.200 Tb927.8.8180
Tb10.6K15.2640	14.8744	0.0515245	2.75	0.34352	NA	NA
Tb11.01.7510	0	0.0550152	1.875	0.341898	Kinteoplast poly(A) polymerase complex 1 subunit	Tb11.01.7510
Tb927.8.5690	149.883	0.0455507	2.625	0.337347	Uncharacterized protein	Tb08.26E13.370 Tb927.8.5690
Tb11.02.3180	0	0.0545834	1.5	0.331936	Uncharacterized protein	Tb11.02.3180
Tb10.70.7960	0	0.0544542	1.25	0.326172	Mitochondrial RNA binding complex 1 subunit	Tb10.70.7960
Tb927.3.3990	0	0.0496393	2.375	0.322291	Uncharacterized protein	Tb03.28C22.180 Tb927.3.3990
Tb11.02.5820	5.42424	0.0533786	0.875	0.313832	PAP-associated domain-containing protein	Tb11.02.5820
Tb927.6.1200	7.9606	0.0505031	1.625	0.313645	Uncharacterized protein	Tb06.3A7.700 Tb927.6.1200
Tb927.8.170	0	0.0498283	1.625	0.308184	Variant surface glycoprotein (VSG, atypical), putative	Tb08.25E9.140 Tb927.8.170
Tb927.8.2770	0	0.0528378	0.75	0.307138	Inositol 1,4,5-trisphosphate receptor	Tb08.26A17.880 Tb927.8.2770
Tb927.8.680	2.72436	0.0465416	2	0.29819	Uncharacterized protein Tb927.8.680, mitochondrial	Tb927.8.680
Tb09.160.4130	0	0.0464122	2	0.296882	RNA editing complex protein MP61	Tb09.160.4130
Tb09.211.3670	0	0.0503964	0.75	0.293647	CCHC-type domain-containing protein	Tb09.211.3670
Tb11.01.0150	0	0.0500037	0.75	0.291477	Uncharacterized protein	Tb11.01.0150
Tb09.211.3720	0	0.0499252	0.625	0.288518	Pentacotripeptide-repeat region of PRORP domain-containing protein	Tb09.211.3720
Tb10.6K15.0620	0	0.0489083	0.5	0.280373	NA	NA
Tb927.7.1070	0.25	0.0433217	2	0.279858	RNA-editing complex protein MP100	Tb07.27M11.120 Tb927.7.1070
Tb10.6K15.1800	0	0.0482298	0.5	0.276623	NA	NA
Tb927.10.70	0	0.0430284	1.75	0.273133	NA	NA
Tb10.70.0430	0	0.0430007	1.25	0.262878	NA	NA
Tb927.6.3740	0	0.0430007	1.25	0.262878	NA	NA
Tb09.211.2530	0	0.0429178	1.125	0.259895	Uncharacterized protein	Tb09.211.2530
Tb11.01.4590	0	0.0429178	1.125	0.259895	Uncharacterized protein	Tb11.01.4590
Tb11.01.4870	0	0.0429178	1.125	0.259895	Mitochondrial import inner membrane translocase subunit TIM22	Tb11.01.4870
Tb11.02.3310	0	0.0429178	1.125	0.259895	Archaic Translocase of outer membrane 14 kDa subunit	Tb11.02.3310
Tb11.03.0475	0	0.0429178	1.125	0.259895	Uncharacterized protein	Tb11.03.0475
Tb927.3.3330	0	0.0429178	1.125	0.259895	Heat shock protein 20, putative	Tb03.3K10.400 Tb927.3.3330
Tb927.8.1740	0	0.0429178	1.125	0.259895	Uncharacterized protein	Tb08.26N11.110 Tb927.8.1740
Tb927.7.3950	0	0.0423621	0.375	0.241673	RNA editing 3' terminal uridylyl transferase 1	Tb07.5F10.800 Tb927.7.3950
Tb927.5.3012	0	0.0427173	0.125	0.238585	NA	NA
Tb927.1.1650	0	0.0394177	0.25	0.222877	NA	NA
Tb09.160.3530	0	0.0122387	1.125	0.0903596	Uncharacterized protein	Tb09.160.3530
Tb10.70.0800	0	0.0122387	1.125	0.0903596	Universal minicircle sequence binding protein (UMSBP), putative	Tb10.70.0800
Tb10.70.0820	0	0.0122387	1.125	0.0903596	Universal minicircle sequence binding protein (UMSBP), putative	Tb10.70.0820
Tb11.01.6200	0	0.0122387	1.125	0.0903596	G5-interacting protein	Tb11.01.6200
Tb11.02.5770	0	0.0122387	1.125	0.0903596	Mitochondrial RNA binding protein	Tb11.02.5770
Tb11.03.0250	0	0.0122387	1.125	0.0903596	Peptidyl-prolyl cis-trans isomerase (PPIase) (EC 5.2.1.8)	Tb11.03.0250
Tb927.4.2040	0	0.0122387	1.125	0.0903596	DNA/RNA-binding protein Alba-like domain-containing protein	Tb04.29M18.710 Tb927.4.2040
Tb927.6.4280	0	0.0122387	1.125	0.0903596	Glyceraldehyde-3-phosphate dehydrogenase (EC 1.2.1.12)	Tb06.26G9.1050 Tb927.6.4280
Tb927.7.1670	0	0.0122387	1.125	0.0903596	Eukaryotic translation initiation factor 4E type 6	Tb07.43M14.20 Tb927.7.1670
Tb927.8.4500	0	0.0122387	1.125	0.0903596	MIF4G domain-containing protein	Tb08.29H22.940 Tb927.8.4500
Tb09.160.5280	0	0.0112317	0.25	0.0671179	Mitochondrial exoribonuclease DSS-1	Tb09.160.5280
Tb927.4.1990	0	0.0112317	0.25	0.0671179	RNA helicase (EC 3.6.4.13)	Tb04.29M18.630 Tb927.4.1990
