# Supplementary material for: Prioritization of Trypanosoma brucei editosome protein interactions interfaces at residue resolution through proteome-scale network analysis
Source: BMC Mol Cell Biol. 2024 Jan 26;25:3. doi: 10.1186/s12860-024-00499-4 (PMC10811811; doi:10.1186/s12860-024-00499-4)
Supplement: Supplementary file 3 — Additional File 3: RIN-based centrality analysis of hub PPIs integrated with PAE values for interface residue ranking. [file 12860_2024_499_MOESM3_ESM.xlsx]

## Sheet: KREL2-KREPA1
residue from KREL2	residue from KREPA2	PAE	Betweenness.Weight.	Closeness.Weight.	Degree.Weight.	MCDA	residue number	residue name
/A:133	/B:351	1.56	764.489	1.10168	72	0.49062	133	ASP
/A:133	/B:355	2.88	764.489	1.10168	72	0.49062	133	ASP
/A:133	/B:352	1.79	764.489	1.10168	72	0.49062	133	ASP
/A:133	/B:353	1.88	764.489	1.10168	72	0.49062	133	ASP
/A:134	/B:351	1.44	1175.73	1.08359	123.8	0.643821	134	HIS
/A:134	/B:352	1.63	1175.73	1.08359	123.8	0.643821	134	HIS
/A:134	/B:349	1.6	1175.73	1.08359	123.8	0.643821	134	HIS
/A:134	/B:350	1.62	1175.73	1.08359	123.8	0.643821	134	HIS
/A:134	/B:348	1.91	1175.73	1.08359	123.8	0.643821	134	HIS
/A:135	/B:349	1.8	0	0.918506	12	0.251748	135	PRO
/A:135	/B:351	1.47	0	0.918506	12	0.251748	135	PRO
/A:135	/B:350	1.76	0	0.918506	12	0.251748	135	PRO
/A:135	/B:352	1.7	0	0.918506	12	0.251748	135	PRO
/A:136	/B:349	1.81	61.3326	1.04415	41	0.362541	136	SER
/A:160	/B:353	1.8	29.1422	1.16362	29	0.357359	160	SER
/A:160	/B:354	2.01	29.1422	1.16362	29	0.357359	160	SER
/A:160	/B:355	2.66	29.1422	1.16362	29	0.357359	160	SER
/A:160	/B:356	2.91	29.1422	1.16362	29	0.357359	160	SER
/A:161	/B:353	1.88	462.211	1.08413	45.4	0.401538	161	PHE
/A:161	/B:354	1.75	462.211	1.08413	45.4	0.401538	161	PHE
/A:161	/B:355	2.29	462.211	1.08413	45.4	0.401538	161	PHE
/A:161	/B:356	3.01	462.211	1.08413	45.4	0.401538	161	PHE
/A:162	/B:353	1.83	1518.01	1.20279	36	0.450926	162	PRO
/A:163	/B:353	1.52	2083.85	1.23343	110	0.682329	163	GLN
/A:163	/B:352	1.66	2083.85	1.23343	110	0.682329	163	GLN
/A:163	/B:355	2.28	2083.85	1.23343	110	0.682329	163	GLN
/A:221	/B:309	2.29	332.263	1.39522	63	0.517543	221	ASP
/A:224	/B:309	2.42	1342.46	1.33069	52	0.516855	224	ARG
/A:224	/B:311	2.5	1342.46	1.33069	52	0.516855	224	ARG
/A:226	/B:312	2.17	350.285	1.31118	35	0.422866	226	VAL
/A:237	/B:343	1.76	756.227	1.19586	47	0.445445	237	ASN
/A:237	/B:348	1.55	756.227	1.19586	47	0.445445	237	ASN
/A:238	/B:349	1.47	3705.98	1.24073	97.4	0.721358	238	TYR
/A:238	/B:350	1.37	3705.98	1.24073	97.4	0.721358	238	TYR
/A:238	/B:351	1.33	3705.98	1.24073	97.4	0.721358	238	TYR
/A:238	/B:348	1.63	3705.98	1.24073	97.4	0.721358	238	TYR
/A:239	/B:348	1.72	2858.78	1.18716	24	0.473739	239	PRO
/A:239	/B:349	1.56	2858.78	1.18716	24	0.473739	239	PRO
/A:239	/B:350	1.32	2858.78	1.18716	24	0.473739	239	PRO
/A:239	/B:351	1.19	2858.78	1.18716	24	0.473739	239	PRO
/A:239	/B:345	1.94	2858.78	1.18716	24	0.473739	239	PRO
/A:240	/B:350	1.33	1863.89	1.16624	53	0.50315	240	LEU
/A:240	/B:351	1.15	1863.89	1.16624	53	0.50315	240	LEU
/A:240	/B:352	1.18	1863.89	1.16624	53	0.50315	240	LEU
/A:240	/B:353	1.6	1863.89	1.16624	53	0.50315	240	LEU
/A:240	/B:355	2.08	1863.89	1.16624	53	0.50315	240	LEU
/A:241	/B:350	1.53	15.5741	0.999634	12	0.271814	241	THR
/A:241	/B:351	1.29	15.5741	0.999634	12	0.271814	241	THR
/A:241	/B:352	1.23	15.5741	0.999634	12	0.271814	241	THR
/A:241	/B:353	1.42	15.5741	0.999634	12	0.271814	241	THR
/A:241	/B:354	1.54	15.5741	0.999634	12	0.271814	241	THR
/A:242	/B:352	1.41	222.644	1.07828	35	0.36162	242	GLY
/A:242	/B:353	1.24	222.644	1.07828	35	0.36162	242	GLY
/A:242	/B:354	1.71	222.644	1.07828	35	0.36162	242	GLY
/A:243	/B:353	1.32	2822.15	1.27245	104	0.707907	243	ASN
/A:243	/B:354	1.41	2822.15	1.27245	104	0.707907	243	ASN
/A:244	/B:354	1.66	1534.24	1.16439	68.4	0.529699	244	TRP
/A:244	/B:356	2.33	1534.24	1.16439	68.4	0.529699	244	TRP
/A:244	/B:353	1.4	1534.24	1.16439	68.4	0.529699	244	TRP
/A:244	/B:312	2.11	1534.24	1.16439	68.4	0.529699	244	TRP
/A:273	/B:356	2.93	1948.85	1.28271	69	0.577785	273	THR
/A:274	/B:356	2.78	527.036	1.1815	58	0.461571	274	ALA
/A:274	/B:354	2.23	527.036	1.1815	58	0.461571	274	ALA
/A:277	/B:356	3.55	92.9845	1.21025	46	0.417075	277	GLU
/A:278	/B:356	4.52	389.745	1.18561	69	0.486143	278	ILE
/A:278	/B:354	4.02	389.745	1.18561	69	0.486143	278	ILE
/A:303	/B:307	2.12	244.33	1.34771	52	0.472713	303	GLY
/A:304	/B:307	2.12	7593.06	1.34452	24	0.719167	304	VAL
/A:304	/B:309	1.91	7593.06	1.34452	24	0.719167	304	VAL
/A:304	/B:308	2.07	7593.06	1.34452	24	0.719167	304	VAL
/A:305	/B:309	1.92	3625.7	1.38406	70	0.678303	305	GLN
/A:306	/B:309	1.77	1918.09	1.29775	30	0.475019	306	LEU
/A:306	/B:310	1.96	1918.09	1.29775	30	0.475019	306	LEU
/A:325	/B:323	1.59	961.06	1.29217	81	0.568992	325	LEU
/A:345	/B:302	3.47	493.375	0.918647	64	0.41345	345	PRO
/A:346	/B:302	3.34	3295.77	1.03721	82	0.613263	346	PHE
/A:349	/B:302	3.27	339.286	0.978244	29	0.326687	349	GLU
/A:349	/B:299	6.96	339.286	0.978244	29	0.326687	349	GLU
/A:350	/B:302	3.57	566.582	0.873415	41	0.34393	350	GLU
/A:351	/B:302	3.12	1718.16	0.916384	47	0.420904	351	MET
/A:352	/B:302	2.91	44.4892	1.03746	86	0.481363	352	THR
/A:353	/B:305	2.04	388.42	1.11982	58	0.440748	353	PRO
/A:353	/B:306	1.82	388.42	1.11982	58	0.440748	353	PRO
/A:353	/B:304	2.13	388.42	1.11982	58	0.440748	353	PRO
/A:353	/B:302	2.58	388.42	1.11982	58	0.440748	353	PRO
/A:354	/B:308	1.71	2829.64	1.15387	55	0.547975	354	ASP
/A:354	/B:314	1.68	2829.64	1.15387	55	0.547975	354	ASP
/A:354	/B:306	1.7	2829.64	1.15387	55	0.547975	354	ASP
/A:358	/B:314	1.37	205.775	1.10233	80	0.487788	358	THR
/A:358	/B:318	1.37	205.775	1.10233	80	0.487788	358	THR
/A:358	/B:317	1.5	205.775	1.10233	80	0.487788	358	THR
/A:361	/B:318	1.27	213.421	1.11271	63	0.444832	361	ALA
/A:361	/B:322	1.19	213.421	1.11271	63	0.444832	361	ALA
/A:362	/B:318	1.31	89.5469	1.05279	63	0.425078	362	LYS
/A:362	/B:321	1.42	89.5469	1.05279	63	0.425078	362	LYS
/A:362	/B:317	1.48	89.5469	1.05279	63	0.425078	362	LYS
/A:362	/B:314	1.41	89.5469	1.05279	63	0.425078	362	LYS
/A:362	/B:322	1.22	89.5469	1.05279	63	0.425078	362	LYS
/A:365	/B:322	1.2	246.846	1.05793	52	0.403592	365	LEU
/A:365	/B:326	1.29	246.846	1.05793	52	0.403592	365	LEU
/A:365	/B:318	1.38	246.846	1.05793	52	0.403592	365	LEU
/A:365	/B:323	1.23	246.846	1.05793	52	0.403592	365	LEU
/A:365	/B:319	1.34	246.846	1.05793	52	0.403592	365	LEU
/A:366	/B:322	1.19	38.8231	1.0331	46	0.372374	366	LYS
/A:366	/B:326	1.33	38.8231	1.0331	46	0.372374	366	LYS
/A:366	/B:329	1.72	38.8231	1.0331	46	0.372374	366	LYS
/A:368	/B:323	1.3	3058.65	1.18804	96.4	0.677659	368	PHE
/A:368	/B:330	1.59	3058.65	1.18804	96.4	0.677659	368	PHE
/A:369	/B:326	1.23	64.9893	1.00076	35	0.33618	369	LEU
/A:369	/B:330	1.49	64.9893	1.00076	35	0.33618	369	LEU
/A:369	/B:322	1.35	64.9893	1.00076	35	0.33618	369	LEU
/A:369	/B:323	1.25	64.9893	1.00076	35	0.33618	369	LEU
/A:369	/B:327	1.36	64.9893	1.00076	35	0.33618	369	LEU
/A:370	/B:330	1.9	92	1.08026	66	0.439825	370	LYS
/A:370	/B:326	1.55	92	1.08026	66	0.439825	370	LYS
/A:371	/B:330	2.51	193	1.11201	29	0.352222	371	ASP
/A:372	/B:330	2.04	795.917	0.997374	64	0.44554	372	THR
/A:373	/B:330	1.92	103.68	1.02261	80	0.46426	373	GLU
/A:373	/B:332	1.77	103.68	1.02261	80	0.46426	373	GLU
/A:374	/B:330	1.72	146.779	0.984384	46	0.365475	374	PRO
/A:374	/B:332	1.7	146.779	0.984384	46	0.365475	374	PRO
/A:374	/B:333	1.73	146.779	0.984384	46	0.365475	374	PRO
/A:374	/B:334	2.06	146.779	0.984384	46	0.365475	374	PRO
/A:376	/B:323	1.33	433.571	1.06702	52	0.413961	376	ILE
/A:377	/B:323	1.4	889.351	0.983218	52	0.41395	377	VAL
/A:377	/B:333	1.6	889.351	0.983218	52	0.41395	377	VAL
/A:377	/B:342	1.5	889.351	0.983218	52	0.41395	377	VAL
/A:377	/B:327	1.37	889.351	0.983218	52	0.41395	377	VAL
/A:377	/B:330	1.63	889.351	0.983218	52	0.41395	377	VAL
/A:377	/B:326	1.44	889.351	0.983218	52	0.41395	377	VAL
/A:378	/B:323	1.7	2827.82	1.02552	46	0.492997	378	ASN
/A:378	/B:333	1.81	2827.82	1.02552	46	0.492997	378	ASN
/A:378	/B:342	1.67	2827.82	1.02552	46	0.492997	378	ASN
/A:378	/B:343	1.74	2827.82	1.02552	46	0.492997	378	ASN
/A:378	/B:334	2.3	2827.82	1.02552	46	0.492997	378	ASN
/A:378	/B:340	2.57	2827.82	1.02552	46	0.492997	378	ASN
/A:378	/B:341	1.98	2827.82	1.02552	46	0.492997	378	ASN
/A:378	/B:338	4.1	2827.82	1.02552	46	0.492997	378	ASN
/A:379	/B:323	1.69	3954.26	1.21973	47	0.591539	379	ILE
/A:381	/B:343	1.51	321.743	1.28462	69	0.506811	381	VAL
/A:381	/B:345	1.58	321.743	1.28462	69	0.506811	381	VAL
/A:381	/B:348	1.83	321.743	1.28462	69	0.506811	381	VAL
/A:381	/B:319	1.46	321.743	1.28462	69	0.506811	381	VAL
/A:381	/B:344	1.57	321.743	1.28462	69	0.506811	381	VAL
/A:383	/B:323	1.27	12277.2	1.40787	69	1.06109	383	ILE
/A:384	/B:342	1.52	623.647	1.2729	86	0.563038	384	ARG
/A:384	/B:343	1.41	623.647	1.2729	86	0.563038	384	ARG
/A:384	/B:344	1.33	623.647	1.2729	86	0.563038	384	ARG
/A:384	/B:348	1.56	623.647	1.2729	86	0.563038	384	ARG
/A:384	/B:319	1.13	623.647	1.2729	86	0.563038	384	ARG
/A:384	/B:323	1.22	623.647	1.2729	86	0.563038	384	ARG
/A:384	/B:345	1.35	623.647	1.2729	86	0.563038	384	ARG
/A:384	/B:324	1.33	623.647	1.2729	86	0.563038	384	ARG
/A:384	/B:315	1.12	623.647	1.2729	86	0.563038	384	ARG
/A:385	/B:312	1.36	694.866	1.37997	80	0.57559	385	LYS
/A:385	/B:315	1.11	694.866	1.37997	80	0.57559	385	LYS
/A:385	/B:316	1.2	694.866	1.37997	80	0.57559	385	LYS
/A:385	/B:345	1.36	694.866	1.37997	80	0.57559	385	LYS
/A:385	/B:313	1.41	694.866	1.37997	80	0.57559	385	LYS
/A:385	/B:319	1.19	694.866	1.37997	80	0.57559	385	LYS
/A:386	/B:315	1.25	4873.63	1.3718	103	0.819009	386	ASP
/A:387	/B:323	1.28	14761.1	1.4714	81	1.21762	387	LEU
/A:388	/B:315	0.97	1289.1	1.3562	80	0.595995	388	THR
/A:388	/B:323	1.18	1289.1	1.3562	80	0.595995	388	THR
/A:388	/B:319	1.16	1289.1	1.3562	80	0.595995	388	THR
/A:388	/B:318	1.13	1289.1	1.3562	80	0.595995	388	THR
/A:388	/B:310	1.16	1289.1	1.3562	80	0.595995	388	THR
/A:388	/B:314	1.17	1289.1	1.3562	80	0.595995	388	THR
/A:389	/B:310	1.2	611.047	1.39476	80	0.575442	389	ARG
/A:389	/B:315	0.97	611.047	1.39476	80	0.575442	389	ARG
/A:389	/B:309	1.27	611.047	1.39476	80	0.575442	389	ARG
/A:389	/B:312	1.28	611.047	1.39476	80	0.575442	389	ARG
/A:389	/B:311	1.32	611.047	1.39476	80	0.575442	389	ARG
/A:390	/B:310	1.24	27499.2	1.5229	127	1.91297	390	TYR
/A:391	/B:318	1.32	19281.3	1.4061	75	1.3843	391	VAL
/A:392	/B:310	1.12	1349.31	1.34006	63	0.549012	392	ILE
/A:392	/B:318	1.21	1349.31	1.34006	63	0.549012	392	ILE
/A:392	/B:314	1.2	1349.31	1.34006	63	0.549012	392	ILE
/A:392	/B:315	1.07	1349.31	1.34006	63	0.549012	392	ILE
/A:393	/B:310	1.21	12684	1.45884	92	1.15305	393	PHE
/A:393	/B:309	1.2	12684	1.45884	92	1.15305	393	PHE
/A:393	/B:307	1.26	12684	1.45884	92	1.15305	393	PHE
/A:393	/B:308	1.27	12684	1.45884	92	1.15305	393	PHE
/A:396	/B:310	1.23	6858.43	1.37322	95	0.88494	396	ARG
/A:396	/B:309	1.22	6858.43	1.37322	95	0.88494	396	ARG
/A:396	/B:314	1.36	6858.43	1.37322	95	0.88494	396	ARG
/A:396	/B:311	1.43	6858.43	1.37322	95	0.88494	396	ARG
/A:396	/B:307	1.16	6858.43	1.37322	95	0.88494	396	ARG
/A:396	/B:308	1.25	6858.43	1.37322	95	0.88494	396	ARG
/A:397	/B:307	1.25	2133.51	1.36287	106	0.704663	397	ARG
/A:399	/B:305	1.53	4425.34	1.25296	75	0.695547	399	VAL
/A:400	/B:305	1.69	135.837	1.2792	29	0.389656	400	CYS
/A:400	/B:307	1.43	135.837	1.2792	29	0.389656	400	CYS
/A:400	/B:306	1.5	135.837	1.2792	29	0.389656	400	CYS
/A:400	/B:308	1.67	135.837	1.2792	29	0.389656	400	CYS
/A:401	/B:305	1.92	937.74	1.2922	46	0.473736	401	SER
/A:403	/B:305	1.99	4129.54	1.14253	87	0.688489	403	TRP
/A:403	/B:304	1.83	4129.54	1.14253	87	0.688489	403	TRP
/A:403	/B:302	2.8	4129.54	1.14253	87	0.688489	403	TRP
/A:403	/B:303	2	4129.54	1.14253	87	0.688489	403	TRP
/A:404	/B:304	2.13	378.17	1.00851	29	0.335625	404	LYS
/A:404	/B:305	2.05	378.17	1.00851	29	0.335625	404	LYS
/A:404	/B:303	2.29	378.17	1.00851	29	0.335625	404	LYS
/A:407	/B:302	3.16	3693.44	1.07547	80	0.634477	407	LEU
/A:407	/B:303	2.74	3693.44	1.07547	80	0.634477	407	LEU
/A:411	/B:302	8.96	4101	1.01308	46	0.545919	411	SER
/A:1	NA	NA	0	0.489717	23	0.178924	1	MET
/A:10	NA	NA	6025.27	0.606276	46	0.533203	10	PHE
/A:100	NA	NA	721.522	1.25796	52	0.47222	100	GLN
/A:101	/B:137	25.73	315.096	1.33933	103	0.611135	101	ARG
/A:102	NA	NA	1882.81	1.40527	144	0.806101	102	TYR
/A:103	NA	NA	2423.4	1.36042	70	0.619874	103	ILE
/A:104	NA	NA	569.631	1.30599	63	0.506643	104	THR
/A:105	NA	NA	183.822	1.37767	69	0.522988	105	SER
/A:106	NA	NA	3324.64	1.39507	70	0.667717	106	ILE
/A:107	NA	NA	3533.18	1.32279	120	0.794226	107	ARG
/A:108	NA	NA	277.228	1.31755	63	0.49657	108	GLU
/A:109	NA	NA	997.502	1.4609	76	0.597439	109	MET
/A:11	NA	NA	1267.3	0.569812	29	0.269848	11	ARG
/A:110	NA	NA	2371.65	1.34966	64	0.598877	110	LEU
/A:111	NA	NA	965.878	1.30026	86	0.584597	111	CYS
/A:112	NA	NA	236.462	1.3368	46	0.453607	112	GLU
/A:113	NA	NA	1862.04	1.51148	103	0.720172	113	LYS
/A:114	NA	NA	622.195	1.33619	29	0.424622	114	GLN
/A:115	NA	NA	229.188	1.30574	46	0.445867	115	LYS
/A:116	NA	NA	264.347	1.20894	72	0.494289	116	LYS
/A:117	NA	NA	58.1649	1.06564	55	0.40523	117	LYS
/A:118	NA	NA	1193.75	1.23789	47	0.474693	118	LEU
/A:119	NA	NA	2184.81	1.2514	92	0.642589	119	HIS
/A:12	/B:77	28.34	8888	0.627579	29	0.618193	12	ARG
/A:120	NA	NA	87.3952	1.11233	46	0.393435	120	VAL
/A:121	NA	NA	519.332	1.14554	46	0.420332	121	VAL
/A:122	NA	NA	1223.81	1.30197	58	0.520941	122	LEU
/A:123	NA	NA	2290	1.44369	64	0.617757	123	ILE
/A:124	NA	NA	2340.02	1.44279	81	0.66551	124	ASN
/A:125	NA	NA	788.945	1.45778	69	0.56869	125	GLY
/A:126	NA	NA	883.314	1.44144	58	0.539312	126	GLU
/A:127	NA	NA	2723.48	1.34661	58	0.597439	127	LEU
/A:128	NA	NA	10758.4	1.45075	128.2	1.16406	128	PHE
/A:129	NA	NA	116.249	1.22112	29	0.374921	129	GLY
/A:13	NA	NA	9672	0.696381	12	0.623275	13	THR
/A:130	NA	NA	77.1346	1.26926	46	0.430476	130	GLY
/A:131	NA	NA	674.198	1.21937	75	0.52285	131	LYS
/A:132	NA	NA	2738.97	1.27858	115.4	0.736415	132	TYR
/A:137	NA	NA	891	1.07186	41	0.405582	137	VAL
/A:138	/B:126	26.92	551	1.09603	29	0.364121	138	PRO
/A:139	NA	NA	338.086	1.07783	49	0.404275	139	LYS
/A:14	NA	NA	10452	0.781636	29	0.723656	14	PRO
/A:140	NA	NA	821.602	1.15949	46	0.436934	140	THR
/A:141	NA	NA	0	1.0283	12	0.277978	141	ARG
/A:142	NA	NA	2824.62	1.23695	83	0.642991	142	LYS
/A:143	NA	NA	661.585	1.04902	12	0.311972	143	THR
/A:144	NA	NA	1089.25	1.02831	52	0.433498	144	VAL
/A:145	NA	NA	347.535	0.881001	30	0.306509	145	MET
/A:146	NA	NA	1765.17	0.958304	58	0.4626	146	VAL
/A:147	/B:98	27.75	370.092	0.908763	35	0.327594	147	ALA
/A:148	NA	NA	0.833333	0.8222	18	0.244931	148	GLY
/A:149	/B:558	28.78	344.732	0.926309	69	0.422218	149	LYS
/A:15	/B:78	28.06	5351	0.889516	29	0.5255	15	LEU
/A:15	/B:79	28	5351	0.889516	29	0.5255	15	LEU
/A:15	/B:80	28	5351	0.889516	29	0.5255	15	LEU
/A:150	/B:530	28.61	271.781	0.870432	18	0.268349	150	PRO
/A:151	/B:754	27.12	1393.56	1.01465	64	0.475902	151	ARG
/A:152	NA	NA	54.5686	1.02314	12	0.279142	152	THR
/A:153	NA	NA	1212.92	1.20563	41	0.451673	153	ILE
/A:154	/B:708	26.92	134.906	1.12098	46	0.397587	154	SER
/A:154	/B:707	26.88	134.906	1.12098	46	0.397587	154	SER
/A:155	/B:707	26.45	278.723	1.05309	29	0.341909	155	ALA
/A:156	/B:707	26.11	2009.53	1.24895	53	0.529301	156	VAL
/A:157	/B:707	26.59	456.261	1.161	47	0.423948	157	GLN
/A:157	/B:645	26.48	456.261	1.161	47	0.423948	157	GLN
/A:157	/B:646	25.94	456.261	1.161	47	0.423948	157	GLN
/A:158	/B:707	26.84	17.8393	1.13967	29	0.351142	158	THR
/A:158	/B:708	26.84	17.8393	1.13967	29	0.351142	158	THR
/A:158	/B:646	26.31	17.8393	1.13967	29	0.351142	158	THR
/A:158	/B:647	26.14	17.8393	1.13967	29	0.351142	158	THR
/A:158	/B:706	26.22	17.8393	1.13967	29	0.351142	158	THR
/A:159	/B:645	26.92	431.877	1.26107	46	0.444092	159	ASP
/A:16	NA	NA	5849	0.816651	29	0.529953	16	LEU
/A:164	NA	NA	5296.04	1.40032	74.4	0.76736	164	TYR
/A:165	NA	NA	2320.9	1.35378	104	0.705332	165	SER
/A:166	NA	NA	1217.63	1.24178	24	0.414744	166	PRO
/A:167	NA	NA	3226.27	1.29444	89	0.690513	167	ASP
/A:168	NA	NA	1926.05	1.22089	30	0.457007	168	LEU
/A:169	NA	NA	10034.5	1.40457	108.4	1.06794	169	HIS
/A:17	/B:80	27.91	12768	0.934898	46	0.907715	17	PHE
/A:17	/B:79	27.75	12768	0.934898	46	0.907715	17	PHE
/A:170	NA	NA	13319.8	1.47558	51.4	1.07565	170	PHE
/A:171	NA	NA	8039.97	1.50182	85.4	0.941684	171	TYR
/A:172	NA	NA	6485.08	1.60632	64	0.840771	172	ALA
/A:173	NA	NA	16869.5	1.57233	85.4	1.34614	173	PHE
/A:174	NA	NA	3266.76	1.48884	83	0.722579	174	ASP
/A:175	NA	NA	2835.19	1.38713	53	0.59856	175	ILE
/A:176	NA	NA	1179.09	1.2742	112	0.657737	176	LYS
/A:177	NA	NA	7326.91	1.19169	76	0.81098	177	TYR
/A:178	NA	NA	7457.57	1.18226	132	0.965241	178	LYS
/A:179	NA	NA	323.437	1.06388	78	0.478382	179	GLU
/A:18	NA	NA	0	0.847827	12	0.234862	18	VAL
/A:180	NA	NA	378.052	1.04844	35	0.361313	180	THR
/A:181	NA	NA	60.6756	1.03958	52	0.391037	181	GLU
/A:182	NA	NA	0	0.935008	12	0.25569	182	ASP
/A:183	NA	NA	993.364	1.10695	63	0.477693	183	GLY
/A:184	NA	NA	506.581	0.988218	12	0.290641	184	ASP
/A:185	NA	NA	2578.42	1.15638	59	0.548317	185	TYR
/A:186	NA	NA	72.0663	1.04788	58	0.409676	186	THR
/A:187	NA	NA	196.135	1.19757	29	0.3728	187	THR
/A:188	NA	NA	8116.44	1.33085	59	0.833112	188	LEU
/A:189	NA	NA	3481.14	1.44788	52	0.63874	189	VAL
/A:19	NA	NA	14293	0.984609	46	0.986538	19	GLY
/A:190	NA	NA	4655.2	1.57512	87	0.814915	190	TYR
/A:191	NA	NA	7887.73	1.62064	83	0.956926	191	ASP
/A:192	NA	NA	5542.06	1.46202	95	0.848368	192	GLU
/A:193	NA	NA	1115.66	1.50469	86	0.640014	193	ALA
/A:194	NA	NA	1914.87	1.56765	92	0.706294	194	ILE
/A:195	NA	NA	2571.85	1.54597	66	0.659952	195	GLU
/A:196	NA	NA	4435.61	1.47738	93	0.798079	196	LEU
/A:197	NA	NA	7331.69	1.55261	120.4	1.01696	197	PHE
/A:198	NA	NA	204.438	1.49504	46	0.490006	198	GLN
/A:199	NA	NA	54.3767	1.36311	41	0.438436	199	ARG
/A:2	NA	NA	123.317	0.532187	29	0.210639	2	LEU
/A:20	NA	NA	1988.23	1.08935	29	0.425619	20	GLY
/A:200	NA	NA	2809.49	1.48544	87	0.712464	200	VAL
/A:201	NA	NA	305.157	1.36098	46	0.4624	201	PRO
/A:202	/B:134	23.97	0	1.16108	12	0.309701	202	GLY
/A:203	NA	NA	2752.69	1.4237	64	0.633293	203	LEU
/A:204	NA	NA	3924.22	1.53726	35	0.633771	204	LEU
/A:205	NA	NA	7944.21	1.48889	74.4	0.904773	205	TYR
/A:206	NA	NA	11273.7	1.60829	58	1.0353	206	ALA
/A:207	NA	NA	16598.9	1.49539	98	1.3498	207	ARG
/A:208	NA	NA	903.79	1.44614	24	0.449788	208	ALA
/A:209	NA	NA	437.823	1.57851	52	0.536347	209	VAL
/A:21	NA	NA	12011.8	1.21252	83	1.04047	21	ASP
/A:210	NA	NA	619.502	1.34655	64	0.521216	210	ILE
/A:211	NA	NA	12739.2	1.67527	112	1.26103	211	ARG
/A:212	NA	NA	26.0134	1.4396	46	0.468928	212	GLY
/A:213	NA	NA	67.6531	1.54734	46	0.496495	213	PRO
/A:214	NA	NA	2571.02	1.37765	76	0.646627	214	MET
/A:215	NA	NA	2859.97	1.35063	24	0.512845	215	SER
/A:216	NA	NA	4579.61	1.64772	112	0.896254	216	LYS
/A:217	NA	NA	2037.71	1.55472	75	0.662825	217	VAL
/A:218	NA	NA	462.979	1.36574	41	0.457003	218	ALA
/A:219	NA	NA	2348.01	1.55458	58	0.630642	219	ALA
/A:22	NA	NA	13029.8	1.03914	29	0.89834	22	GLY
/A:220	NA	NA	7901.35	1.54873	85.4	0.946807	220	PHE
/A:222	NA	NA	305.973	1.43906	29	0.435317	222	VAL
/A:223	NA	NA	1647.01	1.33337	69	0.576637	223	GLU
/A:225	NA	NA	4917.14	1.42693	91.4	0.802857	225	PHE
/A:227	NA	NA	1355.07	1.46746	75	0.61201	227	THR
/A:228	NA	NA	2712.08	1.47368	47	0.597679	228	THR
/A:229	NA	NA	13324.4	1.54505	93	1.20446	229	ILE
/A:23	NA	NA	4595.32	1.12316	46	0.593918	23	SER
/A:230	NA	NA	3234.94	1.4686	64	0.66519	230	PRO
/A:231	NA	NA	13572.2	1.39268	47	1.05508	231	PRO
/A:232	NA	NA	2464.28	1.50101	41	0.577174	232	LEU
/A:233	NA	NA	11536.3	1.54158	87	1.10898	233	VAL
/A:234	/B:130	24.66	1886.74	1.39526	46	0.54002	234	GLY
/A:235	/B:130	24.53	4964.4	1.48149	87	0.806119	235	MET
/A:236	/B:130	25.73	3015.44	1.37734	52	0.601443	236	GLY
/A:237	/B:130	24.86	756.227	1.19586	47	0.445445	237	ASN
/A:238	/B:130	24.66	3705.98	1.24073	97.4	0.721358	238	TYR
/A:238	/B:129	24.7	3705.98	1.24073	97.4	0.721358	238	TYR
/A:24	NA	NA	949.444	1.14118	52	0.454325	24	ILE
/A:245	NA	NA	884.66	1.19323	35	0.418144	245	ALA
/A:246	NA	NA	1521.57	1.24945	121	0.69109	246	GLU
/A:247	NA	NA	127.763	1.2977	29	0.393722	247	GLY
/A:248	NA	NA	3901.19	1.44668	58	0.673048	248	LEU
/A:249	NA	NA	3041.9	1.40826	58	0.626145	249	VAL
/A:25	NA	NA	8045.11	1.20516	47	0.767644	25	PHE
/A:250	NA	NA	3427.26	1.47734	58	0.659567	250	VAL
/A:251	NA	NA	12164.8	1.57119	106	1.1948	251	LYS
/A:252	NA	NA	5319.03	1.39778	128.8	0.914235	252	HIS
/A:253	NA	NA	892.359	1.45404	63	0.556183	253	SER
/A:254	NA	NA	679.496	1.26596	104	0.612296	254	ARG
/A:255	NA	NA	1035.47	1.41171	69	0.568506	255	LEU
/A:256	NA	NA	1721.05	1.24845	18	0.422283	256	GLY
/A:257	NA	NA	1274.6	1.31111	63	0.538815	257	MET
/A:258	NA	NA	0.265918	1.07755	12	0.289756	258	ALA
/A:259	NA	NA	183.544	1.02288	29	0.330513	259	GLY
/A:26	NA	NA	3560.57	1.33237	118	0.792333	26	GLU
/A:260	NA	NA	2075.42	1.2244	74.4	0.583949	260	PHE
/A:261	NA	NA	22.5	1.02704	29	0.324438	261	ASP
/A:262	NA	NA	180.7	1.09299	41	0.379448	262	PRO
/A:263	NA	NA	783.227	1.13267	24	0.369607	263	LYS
/A:264	NA	NA	28.75	1.03766	29	0.327248	264	GLY
/A:265	NA	NA	248.062	1.07187	12	0.299277	265	PRO
/A:266	NA	NA	1686.81	1.30015	41	0.495056	266	THR
/A:267	NA	NA	1754.33	1.22774	24	0.43495	267	VAL
/A:268	NA	NA	229.934	1.39082	52	0.482382	268	LEU
/A:269	NA	NA	4985.3	1.37259	118	0.864488	269	LYS
/A:27	/B:623	27.94	4859.45	1.16253	18	0.539528	27	ARG
/A:270	NA	NA	5675.1	1.43839	70	0.78125	270	PHE
/A:271	NA	NA	3581.36	1.26493	84	0.685589	271	LYS
/A:272	NA	NA	586.902	1.25812	69	0.512121	272	CYS
/A:275	/B:645	26.64	7071.15	1.23632	108.4	0.897652	275	PHE
/A:276	NA	NA	5047.93	1.24882	121	0.845744	276	GLN
/A:278	/B:642	26.81	389.745	1.18561	69	0.486143	278	ILE
/A:278	/B:645	26.77	389.745	1.18561	69	0.486143	278	ILE
/A:279	/B:645	27	1207.49	1.0504	35	0.398193	279	SER
/A:279	/B:642	27.5	1207.49	1.0504	35	0.398193	279	SER
/A:279	/B:644	27.06	1207.49	1.0504	35	0.398193	279	SER
/A:28	NA	NA	8512.89	1.3843	50.4	0.840132	28	TYR
/A:280	/B:642	27.48	1846.2	1.19226	69	0.551668	280	THR
/A:280	/B:644	27.17	1846.2	1.19226	69	0.551668	280	THR
/A:280	/B:645	27.52	1846.2	1.19226	69	0.551668	280	THR
/A:280	/B:643	27.2	1846.2	1.19226	69	0.551668	280	THR
/A:281	/B:642	27.81	890.264	1.00592	52	0.419413	281	ASP
/A:281	/B:644	27.45	890.264	1.00592	52	0.419413	281	ASP
/A:281	/B:641	28.05	890.264	1.00592	52	0.419413	281	ASP
/A:281	/B:643	26.83	890.264	1.00592	52	0.419413	281	ASP
/A:281	/B:640	28.2	890.264	1.00592	52	0.419413	281	ASP
/A:282	/B:642	27.64	0.5	0.863175	29	0.284323	282	ARG
/A:282	/B:641	27.86	0.5	0.863175	29	0.284323	282	ARG
/A:282	/B:356	11.58	0.5	0.863175	29	0.284323	282	ARG
/A:282	/B:359	12.45	0.5	0.863175	29	0.284323	282	ARG
/A:282	/B:360	12.47	0.5	0.863175	29	0.284323	282	ARG
/A:283	/B:641	27.89	34.2857	0.874159	52	0.350358	283	ALA
/A:283	/B:642	27.78	34.2857	0.874159	52	0.350358	283	ALA
/A:284	/B:642	27.52	757.15	1.00388	46	0.396929	284	GLN
/A:284	/B:644	27.03	757.15	1.00388	46	0.396929	284	GLN
/A:284	/B:643	27.25	757.15	1.00388	46	0.396929	284	GLN
/A:285	NA	NA	130.952	0.861781	46	0.335489	285	GLY
/A:286	NA	NA	945.952	0.906323	12	0.290364	286	PRO
/A:287	NA	NA	3833.54	1.06544	81	0.640922	287	ARG
/A:288	NA	NA	1919.68	1.14956	29	0.436994	288	VAL
/A:289	NA	NA	3565.96	1.37223	146	0.877484	289	ASP
/A:29	NA	NA	578.707	1.22816	12	0.351131	29	THR
/A:290	NA	NA	553.467	1.19263	69	0.495007	290	GLU
/A:291	NA	NA	3626.75	1.38815	104	0.770871	291	MET
/A:292	NA	NA	187.871	1.3146	103	0.599642	292	ARG
/A:293	NA	NA	481.951	1.26898	63	0.493952	293	ASN
/A:294	NA	NA	1350.66	1.34559	75	0.582702	294	VAL
/A:295	NA	NA	5865.12	1.41899	140	0.973431	295	ARG
/A:296	NA	NA	908.849	1.33039	134	0.718531	296	ARG
/A:297	NA	NA	56.5387	1.27412	100	0.576129	297	ASP
/A:298	NA	NA	1811.9	1.38637	92	0.658465	298	SER
/A:299	NA	NA	7064.56	1.42956	75	0.853598	299	ILE
/A:3	NA	NA	705.25	0.504171	46	0.275265	3	ARG
/A:30	NA	NA	6578.66	1.35694	66	0.790686	30	GLU
/A:300	NA	NA	111.348	1.23751	29	0.378621	300	ASN
/A:301	NA	NA	660.262	1.29042	72	0.531135	301	ARG
/A:302	NA	NA	1781.39	1.29789	58	0.544442	302	ALA
/A:307	NA	NA	6242.3	1.53624	35	0.735289	307	PRO
/A:308	NA	NA	11928.5	1.67612	100	1.19334	308	ASP
/A:309	NA	NA	19104.9	1.52606	70	1.39175	309	LEU
/A:31	NA	NA	3998.33	1.30227	53	0.629348	31	ILE
/A:310	NA	NA	13589.9	1.48472	66	1.129	310	GLU
/A:311	NA	NA	937.555	1.59914	46	0.54706	311	SER
/A:312	NA	NA	1737.3	1.51958	52	0.579316	312	ILE
/A:313	NA	NA	466.283	1.32049	41	0.446337	313	VAL
/A:314	NA	NA	4748.74	1.5755	104	0.864885	314	GLN
/A:315	NA	NA	2498.03	1.35558	63	0.603148	315	ASP
/A:316	NA	NA	50.1155	1.30137	46	0.436962	316	PRO
/A:317	NA	NA	631.251	1.33742	63	0.516858	317	ILE
/A:318	NA	NA	682.646	1.32056	58	0.501623	318	GLN
/A:319	NA	NA	1043.58	1.33381	92	0.61218	319	LEU
/A:32	NA	NA	574.432	1.18661	78	0.51872	32	ASP
/A:320	NA	NA	339.938	1.37288	80	0.558313	320	GLU
/A:321	NA	NA	1337.57	1.28655	69	0.551865	321	ALA
/A:322	NA	NA	863.656	1.35267	86	0.59263	322	SER
/A:323	NA	NA	6720.94	1.44212	123	0.970754	323	LYS
/A:324	NA	NA	2242.62	1.31334	80	0.627614	324	LEU
/A:326	NA	NA	2233.23	1.39954	69	0.61818	326	LEU
/A:327	NA	NA	1743.14	1.36186	46	0.525736	327	ASN
/A:328	NA	NA	3909.52	1.27353	78.4	0.686973	328	HIS
/A:329	NA	NA	1072.27	1.32054	35	0.456796	329	VAL
/A:33	NA	NA	1424.92	1.25681	41	0.473206	33	ASN
/A:330	NA	NA	2312.48	1.23157	75	0.597685	330	CYS
/A:331	NA	NA	199.357	1.12934	112	0.580118	331	GLU
/A:332	NA	NA	103.876	1.00155	46	0.367692	332	ASN
/A:333	NA	NA	2181.27	1.08088	121	0.679778	333	ARG
/A:334	NA	NA	1992.75	1.17813	86	0.600498	334	LEU
/A:335	NA	NA	97.19	1.04817	123	0.585859	335	LYS
/A:336	NA	NA	124.524	1.02139	80	0.464884	336	ASN
/A:337	NA	NA	408.411	1.10971	92	0.530757	337	VAL
/A:338	NA	NA	1699.52	1.11467	98	0.604776	338	LEU
/A:339	NA	NA	23.9341	0.998959	46	0.363564	339	SER
/A:34	NA	NA	2684.36	1.34348	41	0.549201	34	SER
/A:340	NA	NA	690.663	1.07915	83	0.511614	340	LYS
/A:341	NA	NA	1263.17	1.05238	76	0.511503	341	ILE
/A:342	NA	NA	158.829	1.04998	52	0.397829	342	GLY
/A:343	NA	NA	252.019	0.978923	86	0.47649	343	THR
/A:344	NA	NA	0	0.879394	106	0.495498	344	GLU
/A:347	NA	NA	126.204	0.92623	63	0.39645	347	GLU
/A:348	NA	NA	8	0.843573	84	0.428056	348	LYS
/A:35	NA	NA	897.73	1.25063	104	0.618213	35	ASN
/A:355	NA	NA	2481.32	1.05439	109	0.654311	355	GLN
/A:356	NA	NA	2562.45	1.10258	104	0.655923	356	LEU
/A:357	NA	NA	4162.11	1.18525	75	0.667814	357	ALA
/A:359	NA	NA	1224.43	1.04247	86	0.534359	359	LEU
/A:36	NA	NA	494.061	1.22555	69	0.500264	36	GLU
/A:360	NA	NA	2156.53	1.16422	86	0.604366	360	LEU
/A:363	NA	NA	4029.56	1.09823	140	0.816218	363	ASP
/A:364	NA	NA	12961.8	1.21347	81	1.07701	364	VAL
/A:367	NA	NA	1402.69	1.14126	123	0.665409	367	ASP
/A:37	NA	NA	56.2994	1.16017	52	0.419655	37	ARG
/A:375	NA	NA	0.5	1.0014	63	0.40889	375	SER
/A:38	NA	NA	1436.51	1.26388	146	0.758116	38	ARG
/A:380	/B:130	24.83	2131.38	1.32683	58	0.566719	380	PRO
/A:382	NA	NA	5942.68	1.37501	75	0.791316	382	LEU
/A:39	NA	NA	1476.54	1.26098	81	0.584168	39	ILE
/A:394	NA	NA	11683.8	1.42674	112	1.15533	394	GLU
/A:395	NA	NA	7121.16	1.33167	86	0.862314	395	SER
/A:398	NA	NA	10888.2	1.36311	86	1.0352	398	LEU
/A:4	NA	NA	1220.37	0.549215	46	0.308639	4	ARG
/A:40	NA	NA	318.9	1.11771	109	0.574509	40	ASN
/A:402	NA	NA	10005.6	1.28091	103	1.02258	402	GLN
/A:405	NA	NA	721.945	1.19216	29	0.394592	405	ASP
/A:406	NA	NA	7401.08	1.21131	98	0.878157	406	ILE
/A:408	NA	NA	13.5	0.957051	29	0.307322	408	LYS
/A:409	NA	NA	305.177	1.13401	46	0.408176	409	ARG
/A:41	NA	NA	675.773	1.19579	80	0.530748	41	ALA
/A:410	NA	NA	1598.54	1.13566	81	0.559583	410	GLN
/A:412	NA	NA	604.5	0.868746	29	0.312169	412	PRO
/A:413	NA	NA	0	0.826994	29	0.275657	413	ASP
/A:414	/B:302	12.68	1861.5	0.957012	29	0.388438	414	PHE
/A:414	/B:303	11.28	1861.5	0.957012	29	0.388438	414	PHE
/A:415	NA	NA	829	0.827188	46	0.357868	415	SER
/A:416	NA	NA	0	0.727177	6	0.189883	416	GLU
/A:42	NA	NA	3013.37	1.29147	98	0.704692	42	LEU
/A:43	NA	NA	745.928	1.18789	98	0.580405	43	LYS
/A:44	NA	NA	48.1813	1.13666	46	0.397526	44	GLY
/A:45	NA	NA	470.497	1.18918	41	0.41515	45	CYS
/A:46	NA	NA	24.3693	1.22637	63	0.463685	46	GLY
/A:47	NA	NA	2954.15	1.34042	47	0.576468	47	MET
/A:48	NA	NA	2676.2	1.24228	99	0.68083	48	PHE
/A:49	NA	NA	831.936	1.19326	55	0.469688	49	GLU
/A:5	NA	NA	1250.37	0.51935	46	0.302821	5	LEU
/A:50	NA	NA	1404.47	1.35983	46	0.510385	50	ASP
/A:51	NA	NA	2089.75	1.54973	46	0.585834	51	GLU
/A:52	NA	NA	8893.05	1.44207	108.4	1.02678	52	TRP
/A:53	NA	NA	5292.92	1.55579	70	0.792519	53	ILE
/A:54	NA	NA	1363.84	1.52741	75	0.626719	54	ALA
/A:55	NA	NA	2960.09	1.45311	52	0.617114	55	THR
/A:56	NA	NA	5391.31	1.49459	75	0.795681	56	GLU
/A:57	NA	NA	2794.25	1.32142	95	0.69415	57	LYS
/A:58	NA	NA	5427.91	1.45448	58	0.741932	58	VAL
/A:59	/B:645	26.92	7676.34	1.34729	85.4	0.888801	59	HIS
/A:6	NA	NA	2508.67	0.567186	46	0.369488	6	GLY
/A:60	NA	NA	2724.97	1.27132	47	0.549899	60	GLY
/A:61	NA	NA	4091.12	1.34566	70	0.689559	61	ALA
/A:62	NA	NA	7014.83	1.44532	64	0.825564	62	ASN
/A:63	NA	NA	9834.65	1.41356	125.6	1.10762	63	PHE
/A:64	NA	NA	12.3741	1.23081	46	0.418447	64	GLY
/A:65	NA	NA	4023.91	1.40454	70	0.700676	65	ILE
/A:66	NA	NA	1664.95	1.30081	92	0.631573	66	TYR
/A:67	NA	NA	1162.49	1.16476	81	0.547394	67	SER
/A:68	NA	NA	739.786	1.05494	47	0.411055	68	ILE
/A:69	NA	NA	491.22	1.19825	89	0.547467	69	GLU
/A:7	NA	NA	1586.73	0.53531	46	0.321401	7	VAL
/A:70	NA	NA	0	1.02023	12	0.276051	70	GLY
/A:71	NA	NA	1293.33	1.19632	106	0.627991	71	GLU
/A:72	NA	NA	19.1667	0.998767	12	0.271764	72	LYS
/A:73	/B:69	28.58	620.778	1.01801	12	0.302773	73	MET
/A:74	NA	NA	2591.3	1.22351	36	0.502991	74	ILE
/A:75	NA	NA	8098.04	1.25307	143	1.03989	75	ARG
/A:76	NA	NA	8440.67	1.27938	71.8	0.869513	76	TYR
/A:77	NA	NA	546.049	1.20864	52	0.452735	77	ALA
/A:78	NA	NA	3342.93	1.2489	118	0.762838	78	LYS
/A:79	NA	NA	6639.34	1.34833	52	0.753599	79	ARG
/A:8	NA	NA	4060.22	0.586177	46	0.442137	8	ARG
/A:80	NA	NA	3154.02	1.2327	35	0.527198	80	SER
/A:81	NA	NA	387.055	1.18645	52	0.440452	81	GLY
/A:82	NA	NA	74.0178	1.07494	12	0.292371	82	ILE
/A:83	NA	NA	2732.01	1.26807	65	0.597896	83	MET
/A:84	NA	NA	11.9605	1.14297	29	0.351671	84	PRO
/A:85	NA	NA	97.5216	1.08646	29	0.341927	85	PRO
/A:86	NA	NA	725.335	1.01788	18	0.323485	86	ASN
/A:87	NA	NA	1627.61	1.19563	72	0.550955	87	GLU
/A:88	/B:754	27.27	2292.15	1.16713	47	0.506006	88	HIS
/A:89	NA	NA	5249.43	1.27691	122.2	0.864532	89	PHE
/A:9	NA	NA	1642.52	0.552109	46	0.327863	9	HIS
/A:90	/B:707	26.16	879.145	1.15842	62.4	0.48336	90	PHE
/A:91	NA	NA	1034.18	1.22657	69	0.524218	91	GLY
/A:92	NA	NA	4294.48	1.31922	119.6	0.825719	92	TYR
/A:93	NA	NA	4679.01	1.13143	79.4	0.689496	93	HIS
/A:94	NA	NA	1338.99	1.20675	35	0.44132	94	ILE
/A:95	NA	NA	5766.65	1.356	87	0.811358	95	LEU
/A:96	NA	NA	1789.42	1.16382	58	0.512764	96	ILE
/A:97	/B:137	24.94	268.537	1.24977	35	0.404606	97	PRO
/A:97	/B:139	25.19	268.537	1.24977	35	0.404606	97	PRO
/A:98	/B:137	24.83	636.898	1.32781	92	0.592893	98	GLU
/A:99	NA	NA	6112.21	1.41448	93	0.856652	99	LEU

## Sheet: KREL1-KREPA2
residue from KREL1	residue from KREPA2	PAE	Betweenness.Weight.	Closeness.Weight.	Degree.Weight.	MCDA	residue number	residue name
/A:429	/B:142	2.12	34765.1	1.11591	132	0.840985	ASN	FALSE
/A:429	/B:149	1.26	34765.1	1.11591	132	0.840985	ASN	FALSE
/A:433	/B:142	2.08	28114.5	1.07006	129	0.765829	GLU	FALSE
/A:353	/B:242	8.74	38357.4	1.21044	64	0.761674	LEU	FALSE
/A:348	/B:142	4.59	23684.3	1.24194	64	0.642025	ILE	FALSE
/A:349	/B:142	5.91	22721.7	1.17481	69	0.626769	SER	FALSE
/A:205	/B:238	8.88	10885.3	1.18648	108.4	0.604532	HIS	FALSE
/A:425	/B:149	1.3	17709.7	1.13129	86	0.60588	LEU	FALSE
/A:425	/B:142	2.17	17709.7	1.13129	86	0.60588	LEU	FALSE
/A:422	/B:156	1.32	12461.7	1.12968	104	0.595377	PHE	FALSE
/A:422	/B:241	8.44	12461.7	1.12968	104	0.595377	PHE	FALSE
/A:422	/B:242	8.34	12461.7	1.12968	104	0.595377	PHE	FALSE
/A:422	/B:244	6.57	12461.7	1.12968	104	0.595377	PHE	FALSE
/A:422	/B:243	6.93	12461.7	1.12968	104	0.595377	PHE	FALSE
/A:364	/B:156	1.57	14414.8	1.1335	87	0.579771	LEU	FALSE
/A:364	/B:152	1.56	14414.8	1.1335	87	0.579771	LEU	FALSE
/A:201	/B:238	8.52	4562.51	1.17037	121	0.570417	SER	FALSE
/A:270	/B:238	8.09	13673.4	1.27086	70	0.574081	LEU	FALSE
/A:270	/B:239	6.61	13673.4	1.27086	70	0.574081	LEU	FALSE
/A:270	/B:241	7.05	13673.4	1.27086	70	0.574081	LEU	FALSE
/A:270	/B:240	6.91	13673.4	1.27086	70	0.574081	LEU	FALSE
/A:270	/B:237	8.84	13673.4	1.27086	70	0.574081	LEU	FALSE
/A:434	/B:152	1.47	16622	1.0243	86	0.569725	SER	FALSE
/A:329	/B:137	3.71	8490.89	1.11063	99	0.546252	PHE	FALSE
/A:329	/B:138	3.5	8490.89	1.11063	99	0.546252	PHE	FALSE
/A:423	/B:153	1.13	4418.26	1.07086	120	0.542354	ARG	FALSE
/A:423	/B:157	1.31	4418.26	1.07086	120	0.542354	ARG	FALSE
/A:423	/B:168	1.53	4418.26	1.07086	120	0.542354	ARG	FALSE
/A:423	/B:169	1.46	4418.26	1.07086	120	0.542354	ARG	FALSE
/A:423	/B:171	1.34	4418.26	1.07086	120	0.542354	ARG	FALSE
/A:423	/B:244	6.69	4418.26	1.07086	120	0.542354	ARG	FALSE
/A:423	/B:160	1.46	4418.26	1.07086	120	0.542354	ARG	FALSE
/A:423	/B:170	1.38	4418.26	1.07086	120	0.542354	ARG	FALSE
/A:423	/B:174	1.53	4418.26	1.07086	120	0.542354	ARG	FALSE
/A:423	/B:156	1.23	4418.26	1.07086	120	0.542354	ARG	FALSE
/A:423	/B:149	1.23	4418.26	1.07086	120	0.542354	ARG	FALSE
/A:430	/B:142	2.17	13911	1.06678	81	0.546908	VAL	FALSE
/A:430	/B:152	1.27	13911	1.06678	81	0.546908	VAL	FALSE
/A:430	/B:144	1.53	13911	1.06678	81	0.546908	VAL	FALSE
/A:430	/B:156	1.39	13911	1.06678	81	0.546908	VAL	FALSE
/A:257	/B:142	2.37	10306.6	1.14664	85.4	0.544196	PHE	FALSE
/A:257	/B:141	1.99	10306.6	1.14664	85.4	0.544196	PHE	FALSE
/A:257	/B:138	2.05	10306.6	1.14664	85.4	0.544196	PHE	FALSE
/A:203	/B:238	8.3	6352.47	1.13387	101	0.537416	GLU	FALSE
/A:203	/B:236	9.55	6352.47	1.13387	101	0.537416	GLU	FALSE
/A:203	/B:237	9.41	6352.47	1.13387	101	0.537416	GLU	FALSE
/A:200	/B:238	7.99	5244.07	1.19867	97.4	0.536856	TYR	FALSE
/A:280	/B:178	1.39	4907.07	1.08629	110	0.53073	ASN	FALSE
/A:280	/B:179	1.43	4907.07	1.08629	110	0.53073	ASN	FALSE
/A:280	/B:180	1.75	4907.07	1.08629	110	0.53073	ASN	FALSE
/A:426	/B:156	1.17	9983.5	1.10966	86	0.533341	LEU	FALSE
/A:426	/B:152	1.08	9983.5	1.10966	86	0.533341	LEU	FALSE
/A:334	/B:138	2.57	6807.21	1.12364	97	0.530924	ARG	FALSE
/A:334	/B:141	2.41	6807.21	1.12364	97	0.530924	ARG	FALSE
/A:334	/B:139	2.7	6807.21	1.12364	97	0.530924	ARG	FALSE
/A:334	/B:140	2.84	6807.21	1.12364	97	0.530924	ARG	FALSE
/A:165	/B:177	1.55	5850.42	1.13094	98.4	0.527193	TYR	FALSE
/A:321	/B:137	3.22	649.769	1.02538	129	0.516005	LYS	FALSE
/A:164	/B:130	6.3	1353.53	1.15252	109	0.514408	LYS	FALSE
/A:164	/B:179	1.83	1353.53	1.15252	109	0.514408	LYS	FALSE
/A:262	/B:136	2.02	5779.79	1.18913	85.4	0.515462	PHE	FALSE
/A:262	/B:140	2.02	5779.79	1.18913	85.4	0.515462	PHE	FALSE
/A:407	/B:156	1.31	9733.25	0.977718	93	0.512041	PHE	FALSE
/A:407	/B:159	1.32	9733.25	0.977718	93	0.512041	PHE	FALSE
/A:407	/B:163	1.57	9733.25	0.977718	93	0.512041	PHE	FALSE
/A:311	/B:136	2.42	273.369	1.06795	120	0.50561	SER	FALSE
/A:311	/B:137	2.37	273.369	1.06795	120	0.50561	SER	FALSE
/A:311	/B:134	2.14	273.369	1.06795	120	0.50561	SER	FALSE
/A:311	/B:135	2.2	273.369	1.06795	120	0.50561	SER	FALSE
/A:311	/B:138	2.55	273.369	1.06795	120	0.50561	SER	FALSE
/A:402	/B:152	1.29	2827	0.987373	117	0.501772	ASP	FALSE
/A:402	/B:155	1.41	2827	0.987373	117	0.501772	ASP	FALSE
/A:314	/B:134	2.45	3315.05	1.10304	98	0.497408	MET	FALSE
/A:199	/B:179	1.61	2020.88	1.08616	104	0.493782	GLN	FALSE
/A:199	/B:180	1.92	2020.88	1.08616	104	0.493782	GLN	FALSE
/A:199	/B:130	5.54	2020.88	1.08616	104	0.493782	GLN	FALSE
/A:199	/B:178	1.7	2020.88	1.08616	104	0.493782	GLN	FALSE
/A:199	/B:177	1.76	2020.88	1.08616	104	0.493782	GLN	FALSE
/A:199	/B:189	6.54	2020.88	1.08616	104	0.493782	GLN	FALSE
/A:269	/B:241	7.23	8054.57	1.2286	58	0.491037	LEU	FALSE
/A:269	/B:239	6.91	8054.57	1.2286	58	0.491037	LEU	FALSE
/A:269	/B:240	6.95	8054.57	1.2286	58	0.491037	LEU	FALSE
/A:175	/B:236	9.92	3251.51	1.05463	95	0.478854	LYS	FALSE
/A:175	/B:237	9.26	3251.51	1.05463	95	0.478854	LYS	FALSE
/A:175	/B:238	8.51	3251.51	1.05463	95	0.478854	LYS	FALSE
/A:267	/B:241	7.16	6429.02	1.2088	64	0.483804	PRO	FALSE
/A:268	/B:241	7.36	8430.05	1.13718	64	0.483317	ALA	FALSE
/A:268	/B:239	7.09	8430.05	1.13718	64	0.483317	ALA	FALSE
/A:268	/B:242	7.65	8430.05	1.13718	64	0.483317	ALA	FALSE
/A:419	/B:241	7.56	3133.97	1.07603	92	0.477258	THR	FALSE
/A:419	/B:242	7.64	3133.97	1.07603	92	0.477258	THR	FALSE
/A:419	/B:244	6.4	3133.97	1.07603	92	0.477258	THR	FALSE
/A:419	/B:243	6.18	3133.97	1.07603	92	0.477258	THR	FALSE
/A:419	/B:169	1.72	3133.97	1.07603	92	0.477258	THR	FALSE
/A:419	/B:174	1.77	3133.97	1.07603	92	0.477258	THR	FALSE
/A:419	/B:245	5.41	3133.97	1.07603	92	0.477258	THR	FALSE
/A:419	/B:239	7.78	3133.97	1.07603	92	0.477258	THR	FALSE
/A:399	/B:152	1.29	10612.8	0.952098	75	0.477788	LEU	FALSE
/A:322	/B:137	2.48	753.726	1.04663	103	0.470931	GLN	FALSE
/A:322	/B:134	2.99	753.726	1.04663	103	0.470931	GLN	FALSE
/A:322	/B:135	3.16	753.726	1.04663	103	0.470931	GLN	FALSE
/A:322	/B:136	3.31	753.726	1.04663	103	0.470931	GLN	FALSE
/A:406	/B:159	1.54	2826.7	0.980117	100	0.466428	ASP	FALSE
/A:325	/B:137	2.69	3368.34	1.07361	86	0.466855	LEU	FALSE
/A:315	/B:134	2.75	390.805	1.02678	103	0.462824	GLU	FALSE
/A:315	/B:131	3.99	390.805	1.02678	103	0.462824	GLU	FALSE
/A:275	/B:234	9.12	2680.94	1.1398	79.4	0.464385	TYR	FALSE
/A:275	/B:175	1.57	2680.94	1.1398	79.4	0.464385	TYR	FALSE
/A:275	/B:177	1.47	2680.94	1.1398	79.4	0.464385	TYR	FALSE
/A:275	/B:174	1.52	2680.94	1.1398	79.4	0.464385	TYR	FALSE
/A:275	/B:247	4.21	2680.94	1.1398	79.4	0.464385	TYR	FALSE
/A:275	/B:245	5.31	2680.94	1.1398	79.4	0.464385	TYR	FALSE
/A:275	/B:235	8.56	2680.94	1.1398	79.4	0.464385	TYR	FALSE
/A:275	/B:239	7.17	2680.94	1.1398	79.4	0.464385	TYR	FALSE
/A:275	/B:246	5.31	2680.94	1.1398	79.4	0.464385	TYR	FALSE
/A:275	/B:248	4.69	2680.94	1.1398	79.4	0.464385	TYR	FALSE
/A:275	/B:244	5.8	2680.94	1.1398	79.4	0.464385	TYR	FALSE
/A:360	/B:156	1.81	2339.3	1.06919	86	0.45681	ALA	FALSE
/A:258	/B:138	2.18	252.186	1.13114	86	0.454135	ASP	FALSE
/A:258	/B:141	2.17	252.186	1.13114	86	0.454135	ASP	FALSE
/A:258	/B:140	2.13	252.186	1.13114	86	0.454135	ASP	FALSE
/A:258	/B:142	2.27	252.186	1.13114	86	0.454135	ASP	FALSE
/A:258	/B:139	2.08	252.186	1.13114	86	0.454135	ASP	FALSE
/A:258	/B:136	2.09	252.186	1.13114	86	0.454135	ASP	FALSE
/A:418	/B:156	1.69	2033.71	1.05645	86	0.450977	THR	FALSE
/A:418	/B:168	1.55	2033.71	1.05645	86	0.450977	THR	FALSE
/A:418	/B:242	8.32	2033.71	1.05645	86	0.450977	THR	FALSE
/A:418	/B:244	6.43	2033.71	1.05645	86	0.450977	THR	FALSE
/A:418	/B:241	8.4	2033.71	1.05645	86	0.450977	THR	FALSE
/A:418	/B:243	6.79	2033.71	1.05645	86	0.450977	THR	FALSE
/A:418	/B:169	1.59	2033.71	1.05645	86	0.450977	THR	FALSE
/A:365	/B:142	2.7	3071.44	1.0578	81	0.450468	LEU	FALSE
/A:313	/B:134	2.29	3195.71	1.05842	79.4	0.448548	PHE	FALSE
/A:317	/B:131	4.86	4549.61	1.13691	64	0.449529	LYS	FALSE
/A:317	/B:128	8.73	4549.61	1.13691	64	0.449529	LYS	FALSE
/A:317	/B:134	2.69	4549.61	1.13691	64	0.449529	LYS	FALSE
/A:167	/B:177	1.4	154.669	0.98099	94.8	0.433169	HIS	FALSE
/A:167	/B:190	6.17	154.669	0.98099	94.8	0.433169	HIS	FALSE
/A:167	/B:175	1.62	154.669	0.98099	94.8	0.433169	HIS	FALSE
/A:167	/B:234	8.87	154.669	0.98099	94.8	0.433169	HIS	FALSE
/A:167	/B:176	1.79	154.669	0.98099	94.8	0.433169	HIS	FALSE
/A:167	/B:174	1.82	154.669	0.98099	94.8	0.433169	HIS	FALSE
/A:167	/B:247	4.84	154.669	0.98099	94.8	0.433169	HIS	FALSE
/A:272	/B:238	8.2	3715.35	1.16803	58	0.438211	LEU	FALSE
/A:272	/B:239	6.93	3715.35	1.16803	58	0.438211	LEU	FALSE
/A:272	/B:241	7.2	3715.35	1.16803	58	0.438211	LEU	FALSE
/A:272	/B:245	5.54	3715.35	1.16803	58	0.438211	LEU	FALSE
/A:272	/B:235	8.34	3715.35	1.16803	58	0.438211	LEU	FALSE
/A:427	/B:149	1.13	2101.19	1.03076	80	0.433317	ILE	FALSE
/A:427	/B:152	1.08	2101.19	1.03076	80	0.433317	ILE	FALSE
/A:427	/B:156	1.17	2101.19	1.03076	80	0.433317	ILE	FALSE
/A:427	/B:144	1.44	2101.19	1.03076	80	0.433317	ILE	FALSE
/A:427	/B:153	1.09	2101.19	1.03076	80	0.433317	ILE	FALSE
/A:427	/B:155	1.29	2101.19	1.03076	80	0.433317	ILE	FALSE
/A:427	/B:148	1.26	2101.19	1.03076	80	0.433317	ILE	FALSE
/A:427	/B:150	1.27	2101.19	1.03076	80	0.433317	ILE	FALSE
/A:427	/B:151	1.3	2101.19	1.03076	80	0.433317	ILE	FALSE
/A:427	/B:154	1.32	2101.19	1.03076	80	0.433317	ILE	FALSE
/A:427	/B:157	1.29	2101.19	1.03076	80	0.433317	ILE	FALSE
/A:312	/B:134	2.15	936.197	1.00821	86	0.429399	SER	FALSE
/A:312	/B:135	2.06	936.197	1.00821	86	0.429399	SER	FALSE
/A:312	/B:136	1.94	936.197	1.00821	86	0.429399	SER	FALSE
/A:312	/B:137	2.08	936.197	1.00821	86	0.429399	SER	FALSE
/A:312	/B:133	2.71	936.197	1.00821	86	0.429399	SER	FALSE
/A:432	/B:142	1.95	1335.55	1.04918	78.4	0.428103	PHE	FALSE
/A:432	/B:143	1.88	1335.55	1.04918	78.4	0.428103	PHE	FALSE
/A:432	/B:144	1.45	1335.55	1.04918	78.4	0.428103	PHE	FALSE
/A:432	/B:141	2.37	1335.55	1.04918	78.4	0.428103	PHE	FALSE
/A:432	/B:145	1.64	1335.55	1.04918	78.4	0.428103	PHE	FALSE
/A:432	/B:140	2.64	1335.55	1.04918	78.4	0.428103	PHE	FALSE
/A:358	/B:242	8.45	2046.25	1.15294	63	0.429804	ALA	FALSE
/A:338	/B:141	2.57	1873.13	1.05542	75	0.427628	LEU	FALSE
/A:256	/B:141	1.97	2771.41	1.07482	69	0.428442	ALA	FALSE
/A:195	/B:128	8.3	1092.23	1.13162	69	0.428026	GLU	FALSE
/A:195	/B:130	5.59	1092.23	1.13162	69	0.428026	GLU	FALSE
/A:195	/B:180	2.24	1092.23	1.13162	69	0.428026	GLU	FALSE
/A:260	/B:136	2.05	935.6	1.08235	75	0.4262	GLU	FALSE
/A:260	/B:138	1.99	935.6	1.08235	75	0.4262	GLU	FALSE
/A:260	/B:137	1.95	935.6	1.08235	75	0.4262	GLU	FALSE
/A:260	/B:140	1.72	935.6	1.08235	75	0.4262	GLU	FALSE
/A:260	/B:135	2.11	935.6	1.08235	75	0.4262	GLU	FALSE
/A:241	/B:241	7.93	5505.01	1.26506	35	0.432618	LEU	FALSE
/A:326	/B:137	2.58	396.201	1.00136	86	0.422997	LYS	FALSE
/A:326	/B:138	3.07	396.201	1.00136	86	0.422997	LYS	FALSE
/A:330	/B:137	2.94	1520.15	1.02926	75	0.41803	ILE	FALSE
/A:330	/B:138	3.09	1520.15	1.02926	75	0.41803	ILE	FALSE
/A:273	/B:244	6.12	4521.89	1.11882	52	0.421105	GLY	FALSE
/A:273	/B:245	5.7	4521.89	1.11882	52	0.421105	GLY	FALSE
/A:273	/B:239	6.88	4521.89	1.11882	52	0.421105	GLY	FALSE
/A:273	/B:241	7.07	4521.89	1.11882	52	0.421105	GLY	FALSE
/A:273	/B:174	1.53	4521.89	1.11882	52	0.421105	GLY	FALSE
/A:261	/B:136	1.95	946.165	1.03894	75	0.415459	ASN	FALSE
/A:261	/B:138	1.65	946.165	1.03894	75	0.415459	ASN	FALSE
/A:261	/B:140	1.76	946.165	1.03894	75	0.415459	ASN	FALSE
/A:261	/B:141	1.91	946.165	1.03894	75	0.415459	ASN	FALSE
/A:261	/B:139	1.68	946.165	1.03894	75	0.415459	ASN	FALSE
/A:261	/B:142	2.11	946.165	1.03894	75	0.415459	ASN	FALSE
/A:261	/B:143	2.33	946.165	1.03894	75	0.415459	ASN	FALSE
/A:261	/B:137	1.8	946.165	1.03894	75	0.415459	ASN	FALSE
/A:354	/B:241	7.66	5091.86	1.16614	41	0.416172	PRO	FALSE
/A:354	/B:242	8.02	5091.86	1.16614	41	0.416172	PRO	FALSE
/A:428	/B:142	2.04	663.08	1.07274	69	0.409601	THR	FALSE
/A:428	/B:144	1.47	663.08	1.07274	69	0.409601	THR	FALSE
/A:428	/B:149	1.17	663.08	1.07274	69	0.409601	THR	FALSE
/A:428	/B:152	1.16	663.08	1.07274	69	0.409601	THR	FALSE
/A:428	/B:143	1.98	663.08	1.07274	69	0.409601	THR	FALSE
/A:310	/B:136	2.08	239.798	1.08535	69	0.409068	CYS	FALSE
/A:310	/B:137	2.25	239.798	1.08535	69	0.409068	CYS	FALSE
/A:170	/B:235	8.19	2232.19	0.991126	70	0.404838	VAL	FALSE
/A:170	/B:236	9.48	2232.19	0.991126	70	0.404838	VAL	FALSE
/A:357	/B:242	8.49	390.035	1.11306	63	0.405457	GLU	FALSE
/A:357	/B:156	2.46	390.035	1.11306	63	0.405457	GLU	FALSE
/A:357	/B:241	8.41	390.035	1.11306	63	0.405457	GLU	FALSE
/A:415	/B:156	1.53	3386.21	0.998682	64	0.404919	VAL	FALSE
/A:415	/B:163	1.76	3386.21	0.998682	64	0.404919	VAL	FALSE
/A:415	/B:168	1.69	3386.21	0.998682	64	0.404919	VAL	FALSE
/A:415	/B:242	8.46	3386.21	0.998682	64	0.404919	VAL	FALSE
/A:431	/B:144	1.35	1264.39	0.992777	72.4	0.401574	TYR	FALSE
/A:431	/B:145	1.44	1264.39	0.992777	72.4	0.401574	TYR	FALSE
/A:431	/B:148	1.31	1264.39	0.992777	72.4	0.401574	TYR	FALSE
/A:431	/B:152	1.22	1264.39	0.992777	72.4	0.401574	TYR	FALSE
/A:431	/B:143	1.85	1264.39	0.992777	72.4	0.401574	TYR	FALSE
/A:431	/B:142	1.9	1264.39	0.992777	72.4	0.401574	TYR	FALSE
/A:420	/B:169	1.48	1848.18	1.0482	63	0.401941	LEU	FALSE
/A:420	/B:174	1.53	1848.18	1.0482	63	0.401941	LEU	FALSE
/A:420	/B:244	6.22	1848.18	1.0482	63	0.401941	LEU	FALSE
/A:420	/B:171	1.4	1848.18	1.0482	63	0.401941	LEU	FALSE
/A:420	/B:153	1.35	1848.18	1.0482	63	0.401941	LEU	FALSE
/A:420	/B:170	1.48	1848.18	1.0482	63	0.401941	LEU	FALSE
/A:420	/B:157	1.51	1848.18	1.0482	63	0.401941	LEU	FALSE
/A:420	/B:172	1.59	1848.18	1.0482	63	0.401941	LEU	FALSE
/A:420	/B:149	1.45	1848.18	1.0482	63	0.401941	LEU	FALSE
/A:420	/B:173	1.57	1848.18	1.0482	63	0.401941	LEU	FALSE
/A:420	/B:175	1.64	1848.18	1.0482	63	0.401941	LEU	FALSE
/A:271	/B:238	7.65	3176.6	1.14618	46	0.404409	GLY	FALSE
/A:271	/B:239	6.36	3176.6	1.14618	46	0.404409	GLY	FALSE
/A:271	/B:240	6.27	3176.6	1.14618	46	0.404409	GLY	FALSE
/A:271	/B:241	7.13	3176.6	1.14618	46	0.404409	GLY	FALSE
/A:271	/B:243	6.05	3176.6	1.14618	46	0.404409	GLY	FALSE
/A:271	/B:244	6.32	3176.6	1.14618	46	0.404409	GLY	FALSE
/A:271	/B:245	5.3	3176.6	1.14618	46	0.404409	GLY	FALSE
/A:271	/B:242	6.91	3176.6	1.14618	46	0.404409	GLY	FALSE
/A:271	/B:237	8.42	3176.6	1.14618	46	0.404409	GLY	FALSE
/A:271	/B:234	9.16	3176.6	1.14618	46	0.404409	GLY	FALSE
/A:271	/B:235	8.35	3176.6	1.14618	46	0.404409	GLY	FALSE
/A:421	/B:174	1.45	2539.15	1.11326	52	0.402487	ALA	FALSE
/A:424	/B:153	1.14	1187.8	1.05172	63	0.397079	LYS	FALSE
/A:424	/B:171	1.29	1187.8	1.05172	63	0.397079	LYS	FALSE
/A:424	/B:150	1.36	1187.8	1.05172	63	0.397079	LYS	FALSE
/A:424	/B:174	1.47	1187.8	1.05172	63	0.397079	LYS	FALSE
/A:424	/B:176	1.97	1187.8	1.05172	63	0.397079	LYS	FALSE
/A:424	/B:149	1.19	1187.8	1.05172	63	0.397079	LYS	FALSE
/A:424	/B:156	1.22	1187.8	1.05172	63	0.397079	LYS	FALSE
/A:424	/B:144	1.56	1187.8	1.05172	63	0.397079	LYS	FALSE
/A:259	/B:138	2.06	1400.28	1.11978	47	0.384355	VAL	FALSE
/A:397	/B:148	1.4	74.4584	0.824978	86	0.376176	LEU	FALSE
/A:397	/B:144	1.75	74.4584	0.824978	86	0.376176	LEU	FALSE
/A:397	/B:152	1.38	74.4584	0.824978	86	0.376176	LEU	FALSE
/A:397	/B:145	1.72	74.4584	0.824978	86	0.376176	LEU	FALSE
/A:397	/B:151	1.48	74.4584	0.824978	86	0.376176	LEU	FALSE
/A:397	/B:149	1.56	74.4584	0.824978	86	0.376176	LEU	FALSE
/A:397	/B:147	1.77	74.4584	0.824978	86	0.376176	LEU	FALSE
/A:435	/B:142	2.21	508.859	0.950836	69	0.377834	LYS	FALSE
/A:435	/B:141	2.54	508.859	0.950836	69	0.377834	LYS	FALSE
/A:435	/B:143	2.13	508.859	0.950836	69	0.377834	LYS	FALSE
/A:316	/B:131	4.45	924.571	1.02831	58	0.379088	LEU	FALSE
/A:316	/B:134	2.89	924.571	1.02831	58	0.379088	LEU	FALSE
/A:316	/B:132	3.69	924.571	1.02831	58	0.379088	LEU	FALSE
/A:316	/B:133	3.48	924.571	1.02831	58	0.379088	LEU	FALSE
/A:316	/B:180	3.54	924.571	1.02831	58	0.379088	LEU	FALSE
/A:316	/B:130	5.38	924.571	1.02831	58	0.379088	LEU	FALSE
/A:323	/B:137	2.84	24.1744	0.947463	69	0.37278	LYS	FALSE
/A:198	/B:179	1.98	2618.06	1.08673	42	0.376828	PRO	FALSE
/A:327	/B:137	2.68	327.241	0.914153	69	0.3671	GLU	FALSE
/A:320	/B:131	5.79	80.6413	0.971134	63	0.367345	GLY	FALSE
/A:277	/B:177	1.25	1917.22	0.989918	53	0.368269	LEU	FALSE
/A:277	/B:178	1.24	1917.22	0.989918	53	0.368269	LEU	FALSE
/A:277	/B:179	1.59	1917.22	0.989918	53	0.368269	LEU	FALSE
/A:277	/B:176	1.68	1917.22	0.989918	53	0.368269	LEU	FALSE
/A:277	/B:180	1.75	1917.22	0.989918	53	0.368269	LEU	FALSE
/A:277	/B:190	6.37	1917.22	0.989918	53	0.368269	LEU	FALSE
/A:277	/B:189	6.89	1917.22	0.989918	53	0.368269	LEU	FALSE
/A:274	/B:174	1.38	3003.3	1.05376	41	0.369974	ASN	FALSE
/A:274	/B:244	6.22	3003.3	1.05376	41	0.369974	ASN	FALSE
/A:274	/B:245	5.44	3003.3	1.05376	41	0.369974	ASN	FALSE
/A:274	/B:247	4.55	3003.3	1.05376	41	0.369974	ASN	FALSE
/A:274	/B:239	7.29	3003.3	1.05376	41	0.369974	ASN	FALSE
/A:274	/B:169	1.72	3003.3	1.05376	41	0.369974	ASN	FALSE
/A:274	/B:175	1.5	3003.3	1.05376	41	0.369974	ASN	FALSE
/A:274	/B:246	5.28	3003.3	1.05376	41	0.369974	ASN	FALSE
/A:274	/B:234	9.62	3003.3	1.05376	41	0.369974	ASN	FALSE
/A:274	/B:173	1.6	3003.3	1.05376	41	0.369974	ASN	FALSE
/A:409	/B:159	1.56	106	0.935043	66	0.364474	LYS	FALSE
/A:409	/B:163	1.88	106	0.935043	66	0.364474	LYS	FALSE
/A:401	/B:151	1.5	208.947	0.892903	69	0.360768	LYS	FALSE
/A:401	/B:152	1.3	208.947	0.892903	69	0.360768	LYS	FALSE
/A:401	/B:155	1.41	208.947	0.892903	69	0.360768	LYS	FALSE
/A:401	/B:148	1.5	208.947	0.892903	69	0.360768	LYS	FALSE
/A:401	/B:147	1.84	208.947	0.892903	69	0.360768	LYS	FALSE
/A:412	/B:163	2.23	137	0.945869	63	0.361529	ASP	FALSE
/A:412	/B:164	2.05	137	0.945869	63	0.361529	ASP	FALSE
/A:356	/B:242	8.77	158.18	1.02433	52	0.359599	VAL	FALSE
/A:347	/B:142	5.45	6117.08	1.10467	18	0.364374	VAL	FALSE
/A:403	/B:152	1.27	2175.82	0.945824	52	0.357539	ALA	FALSE
/A:263	/B:179	2	1227.89	1.06255	41	0.35674	MET	FALSE
/A:417	/B:156	1.71	1492.45	1.00983	46	0.355741	ASN	FALSE
/A:417	/B:160	1.64	1492.45	1.00983	46	0.355741	ASN	FALSE
/A:417	/B:164	1.73	1492.45	1.00983	46	0.355741	ASN	FALSE
/A:417	/B:168	1.55	1492.45	1.00983	46	0.355741	ASN	FALSE
/A:417	/B:169	1.6	1492.45	1.00983	46	0.355741	ASN	FALSE
/A:417	/B:244	7.12	1492.45	1.00983	46	0.355741	ASN	FALSE
/A:417	/B:242	9.25	1492.45	1.00983	46	0.355741	ASN	FALSE
/A:417	/B:167	1.87	1492.45	1.00983	46	0.355741	ASN	FALSE
/A:417	/B:246	5.64	1492.45	1.00983	46	0.355741	ASN	FALSE
/A:417	/B:170	1.79	1492.45	1.00983	46	0.355741	ASN	FALSE
/A:202	/B:238	8.41	3904.01	1.05623	30	0.356721	PRO	FALSE
/A:202	/B:236	9.55	3904.01	1.05623	30	0.356721	PRO	FALSE
/A:202	/B:234	9.48	3904.01	1.05623	30	0.356721	PRO	FALSE
/A:204	/B:238	8.83	4237.29	1.08829	24	0.355784	LEU	FALSE
/A:400	/B:152	1.2	1127.94	0.831338	63	0.341554	ALA	FALSE
/A:400	/B:144	1.73	1127.94	0.831338	63	0.341554	ALA	FALSE
/A:400	/B:155	1.31	1127.94	0.831338	63	0.341554	ALA	FALSE
/A:331	/B:137	2.75	430.666	0.891932	58	0.340757	ASP	FALSE
/A:343	/B:141	5.79	114.001	0.994619	46	0.339966	GLY	FALSE
/A:239	/B:240	7.32	348.143	1.07959	35	0.341513	ASN	FALSE
/A:393	/B:145	2.38	22.3318	0.827681	63	0.331034	VAL	FALSE
/A:393	/B:148	2.06	22.3318	0.827681	63	0.331034	VAL	FALSE
/A:196	/B:130	5.42	419.764	1.05136	35	0.335088	PRO	FALSE
/A:196	/B:179	1.91	419.764	1.05136	35	0.335088	PRO	FALSE
/A:196	/B:180	2.25	419.764	1.05136	35	0.335088	PRO	FALSE
/A:196	/B:181	2.92	419.764	1.05136	35	0.335088	PRO	FALSE
/A:196	/B:131	4.54	419.764	1.05136	35	0.335088	PRO	FALSE
/A:196	/B:133	3.36	419.764	1.05136	35	0.335088	PRO	FALSE
/A:196	/B:134	3.39	419.764	1.05136	35	0.335088	PRO	FALSE
/A:196	/B:128	7.61	419.764	1.05136	35	0.335088	PRO	FALSE
/A:196	/B:129	7.01	419.764	1.05136	35	0.335088	PRO	FALSE
/A:281	/B:179	1.43	953.804	0.962969	41	0.329503	LEU	FALSE
/A:281	/B:133	2.97	953.804	0.962969	41	0.329503	LEU	FALSE
/A:281	/B:136	2.07	953.804	0.962969	41	0.329503	LEU	FALSE
/A:281	/B:134	2.21	953.804	0.962969	41	0.329503	LEU	FALSE
/A:281	/B:135	2.16	953.804	0.962969	41	0.329503	LEU	FALSE
/A:346	/B:142	6.8	2386.57	0.99007	29	0.325049	THR	FALSE
/A:169	/B:175	1.64	0	0.960151	41	0.320511	LEU	FALSE
/A:169	/B:177	1.49	0	0.960151	41	0.320511	LEU	FALSE
/A:169	/B:234	9.59	0	0.960151	41	0.320511	LEU	FALSE
/A:169	/B:190	5.93	0	0.960151	41	0.320511	LEU	FALSE
/A:169	/B:247	4.14	0	0.960151	41	0.320511	LEU	FALSE
/A:169	/B:235	8.06	0	0.960151	41	0.320511	LEU	FALSE
/A:169	/B:173	2.05	0	0.960151	41	0.320511	LEU	FALSE
/A:169	/B:174	1.84	0	0.960151	41	0.320511	LEU	FALSE
/A:169	/B:248	4.31	0	0.960151	41	0.320511	LEU	FALSE
/A:169	/B:250	5.39	0	0.960151	41	0.320511	LEU	FALSE
/A:355	/B:242	8.8	784.499	1.02855	29	0.320732	GLN	FALSE
/A:355	/B:241	8.1	784.499	1.02855	29	0.320732	GLN	FALSE
/A:404	/B:152	1.25	431.678	0.826822	52	0.312681	LEU	FALSE
/A:404	/B:155	1.21	431.678	0.826822	52	0.312681	LEU	FALSE
/A:404	/B:159	1.25	431.678	0.826822	52	0.312681	LEU	FALSE
/A:404	/B:156	1.17	431.678	0.826822	52	0.312681	LEU	FALSE
/A:404	/B:153	1.32	431.678	0.826822	52	0.312681	LEU	FALSE
/A:404	/B:151	1.4	431.678	0.826822	52	0.312681	LEU	FALSE
/A:411	/B:163	2.17	1514.87	0.880888	41	0.313892	VAL	FALSE
/A:411	/B:156	2.78	1514.87	0.880888	41	0.313892	VAL	FALSE
/A:411	/B:159	2.27	1514.87	0.880888	41	0.313892	VAL	FALSE
/A:345	/B:141	6.01	709.903	0.956072	35	0.313828	VAL	FALSE
/A:345	/B:142	5.86	709.903	0.956072	35	0.313828	VAL	FALSE
/A:166	/B:130	6.54	46.4987	0.971469	35	0.311905	LYS	FALSE
/A:166	/B:179	1.84	46.4987	0.971469	35	0.311905	LYS	FALSE
/A:166	/B:180	2.16	46.4987	0.971469	35	0.311905	LYS	FALSE
/A:166	/B:181	3.03	46.4987	0.971469	35	0.311905	LYS	FALSE
/A:166	/B:189	6.89	46.4987	0.971469	35	0.311905	LYS	FALSE
/A:166	/B:128	8.95	46.4987	0.971469	35	0.311905	LYS	FALSE
/A:166	/B:177	1.6	46.4987	0.971469	35	0.311905	LYS	FALSE
/A:166	/B:190	6.98	46.4987	0.971469	35	0.311905	LYS	FALSE
/A:166	/B:178	1.77	46.4987	0.971469	35	0.311905	LYS	FALSE
/A:279	/B:133	3.41	272.341	0.949615	35	0.308414	GLY	FALSE
/A:279	/B:177	1.66	272.341	0.949615	35	0.308414	GLY	FALSE
/A:279	/B:178	1.48	272.341	0.949615	35	0.308414	GLY	FALSE
/A:279	/B:179	1.49	272.341	0.949615	35	0.308414	GLY	FALSE
/A:279	/B:180	1.95	272.341	0.949615	35	0.308414	GLY	FALSE
/A:279	/B:136	2.83	272.341	0.949615	35	0.308414	GLY	FALSE
/A:408	/B:159	1.24	1159.22	0.84825	41	0.302655	LEU	FALSE
/A:408	/B:163	1.44	1159.22	0.84825	41	0.302655	LEU	FALSE
/A:408	/B:155	1.42	1159.22	0.84825	41	0.302655	LEU	FALSE
/A:408	/B:156	1.32	1159.22	0.84825	41	0.302655	LEU	FALSE
/A:408	/B:160	1.42	1159.22	0.84825	41	0.302655	LEU	FALSE
/A:408	/B:152	1.48	1159.22	0.84825	41	0.302655	LEU	FALSE
/A:408	/B:157	1.55	1159.22	0.84825	41	0.302655	LEU	FALSE
/A:408	/B:168	1.81	1159.22	0.84825	41	0.302655	LEU	FALSE
/A:408	/B:153	1.57	1159.22	0.84825	41	0.302655	LEU	FALSE
/A:194	/B:128	8.58	1.25	0.981441	29	0.302167	ARG	FALSE
/A:194	/B:130	5.91	1.25	0.981441	29	0.302167	ARG	FALSE
/A:413	/B:163	1.99	21.3908	0.954676	29	0.295662	SER	FALSE
/A:413	/B:164	2.03	21.3908	0.954676	29	0.295662	SER	FALSE
/A:413	/B:168	1.99	21.3908	0.954676	29	0.295662	SER	FALSE
/A:410	/B:159	2.2	781.111	0.925648	29	0.295018	GLU	FALSE
/A:410	/B:163	2.7	781.111	0.925648	29	0.295018	GLU	FALSE
/A:168	/B:175	1.91	0	0.936966	29	0.291056	PRO	FALSE
/A:168	/B:177	1.53	0	0.936966	29	0.291056	PRO	FALSE
/A:168	/B:190	6.72	0	0.936966	29	0.291056	PRO	FALSE
/A:168	/B:234	8.88	0	0.936966	29	0.291056	PRO	FALSE
/A:276	/B:174	1.82	673.513	1.00275	18	0.291631	PRO	FALSE
/A:276	/B:175	1.73	673.513	1.00275	18	0.291631	PRO	FALSE
/A:276	/B:177	1.41	673.513	1.00275	18	0.291631	PRO	FALSE
/A:276	/B:176	1.93	673.513	1.00275	18	0.291631	PRO	FALSE
/A:276	/B:178	1.44	673.513	1.00275	18	0.291631	PRO	FALSE
/A:197	/B:133	3.54	274.926	0.964181	24	0.290375	PHE	FALSE
/A:197	/B:134	3.46	274.926	0.964181	24	0.290375	PHE	FALSE
/A:197	/B:179	2.12	274.926	0.964181	24	0.290375	PHE	FALSE
/A:197	/B:180	2.13	274.926	0.964181	24	0.290375	PHE	FALSE
/A:197	/B:132	4.16	274.926	0.964181	24	0.290375	PHE	FALSE
/A:197	/B:136	3.35	274.926	0.964181	24	0.290375	PHE	FALSE
/A:197	/B:130	5.8	274.926	0.964181	24	0.290375	PHE	FALSE
/A:416	/B:156	1.44	11.7797	0.917751	29	0.286362	LEU	FALSE
/A:416	/B:163	1.7	11.7797	0.917751	29	0.286362	LEU	FALSE
/A:416	/B:164	1.61	11.7797	0.917751	29	0.286362	LEU	FALSE
/A:416	/B:168	1.43	11.7797	0.917751	29	0.286362	LEU	FALSE
/A:416	/B:160	1.46	11.7797	0.917751	29	0.286362	LEU	FALSE
/A:416	/B:159	1.59	11.7797	0.917751	29	0.286362	LEU	FALSE
/A:416	/B:169	1.47	11.7797	0.917751	29	0.286362	LEU	FALSE
/A:416	/B:161	1.59	11.7797	0.917751	29	0.286362	LEU	FALSE
/A:416	/B:157	1.5	11.7797	0.917751	29	0.286362	LEU	FALSE
/A:416	/B:162	1.72	11.7797	0.917751	29	0.286362	LEU	FALSE
/A:414	/B:164	1.88	15	0.903838	29	0.282917	LEU	FALSE
/A:414	/B:242	8.7	15	0.903838	29	0.282917	LEU	FALSE
/A:414	/B:244	7.09	15	0.903838	29	0.282917	LEU	FALSE
/A:414	/B:243	7.32	15	0.903838	29	0.282917	LEU	FALSE
/A:405	/B:155	1.32	310.934	0.854695	29	0.273224	LYS	FALSE
/A:405	/B:159	1.4	310.934	0.854695	29	0.273224	LYS	FALSE
/A:405	/B:152	1.38	310.934	0.854695	29	0.273224	LYS	FALSE
/A:405	/B:156	1.3	310.934	0.854695	29	0.273224	LYS	FALSE
/A:171	/B:234	9.92	290.718	0.896663	12	0.249992	PRO	FALSE
/A:171	/B:236	9.66	290.718	0.896663	12	0.249992	PRO	FALSE
/A:171	/B:235	8.44	290.718	0.896663	12	0.249992	PRO	FALSE
/A:319	/B:131	6.14	94.6667	0.894148	12	0.247661	PRO	FALSE
/A:278	/B:177	1.31	13.618	0.86809	12	0.240453	GLU	FALSE
/A:278	/B:178	1.28	13.618	0.86809	12	0.240453	GLU	FALSE
/A:278	/B:179	1.58	13.618	0.86809	12	0.240453	GLU	FALSE
/A:278	/B:180	1.82	13.618	0.86809	12	0.240453	GLU	FALSE
/A:278	/B:176	1.79	13.618	0.86809	12	0.240453	GLU	FALSE
/A:278	/B:133	3.41	13.618	0.86809	12	0.240453	GLU	FALSE
/A:278	/B:175	1.95	13.618	0.86809	12	0.240453	GLU	FALSE
/A:244	NA	NA	36962.1	1.23704	115	0.856779	ARG	FALSE
/A:93	NA	NA	30178.7	1.20154	141	0.840253	PHE	FALSE
/A:361	NA	NA	23063.4	1.18258	155	0.801299	ASN	FALSE
/A:119	NA	NA	37494.4	1.12994	89	0.783393	GLU	FALSE
/A:121	NA	NA	29007.7	1.15535	100.8	0.739258	PHE	FALSE
/A:288	NA	NA	12639.4	1.25985	135	0.690553	ARG	FALSE
/A:441	NA	NA	21424.9	0.986227	123	0.674938	LYS	FALSE
/A:248	NA	NA	12891.2	1.25278	121	0.663364	ARG	FALSE
/A:292	NA	NA	8612.25	1.2686	135	0.657739	ARG	FALSE
/A:207	NA	NA	20237.5	1.26008	79.4	0.646974	PHE	FALSE
/A:242	NA	NA	23158.6	1.25201	68.4	0.648649	TYR	FALSE
/A:227	NA	NA	5240.85	1.30311	130.4	0.627983	TYR	FALSE
/A:87	NA	NA	5221.28	1.22976	138	0.624496	LYS	FALSE
/A:437	NA	NA	23453.2	1.02891	86	0.63024	LEU	FALSE
/A:45	NA	NA	37409.6	0.981328	35	0.639056	TYR	FALSE
/A:206	NA	NA	25905.4	1.2079	54.8	0.634685	PHE	FALSE
/A:68	NA	NA	1165.94	1.04599	169	0.60453	ARG	FALSE
/A:110	NA	NA	12475.1	1.10128	113	0.606155	LYS	FALSE
/A:161	NA	NA	6698.45	1.19268	122.2	0.596914	PHE	FALSE
/A:210	NA	NA	4090.05	1.24768	126	0.595469	ASP	FALSE
/A:139	NA	NA	5011.4	1.11187	138	0.593246	ASN	FALSE
/A:209	NA	NA	12954	1.26668	85.4	0.597163	PHE	FALSE
/A:252	NA	NA	1854.73	1.05072	155	0.584082	ASP	FALSE
/A:42	NA	NA	35014	0.830866	46	0.60238	VAL	FALSE
/A:89	NA	NA	8545.21	1.18603	107.4	0.582113	HIS	FALSE
/A:230	NA	NA	6656.82	1.23841	105.8	0.57562	PHE	FALSE
/A:82	NA	NA	8135.87	1.15827	108.4	0.573597	TRP	FALSE
/A:233	NA	NA	6535.69	1.1472	114.4	0.568763	PHE	FALSE
/A:40	/B:492	27.28	33462	0.798511	46	0.580817	THR	FALSE
/A:85	NA	NA	7285.52	1.31136	92	0.57207	CYS	FALSE
/A:229	NA	NA	3787.38	1.20369	117	0.564107	GLU	FALSE
/A:232	NA	NA	1639.03	1.22939	120	0.557769	GLU	FALSE
/A:243	NA	NA	11103.8	1.33551	69	0.565917	ALA	FALSE
/A:143	NA	NA	680.758	1.05679	140	0.545811	LYS	FALSE
/A:372	NA	NA	4363.61	1.03438	126	0.544609	ARG	FALSE
/A:88	NA	NA	8972.51	1.25746	81	0.551582	VAL	FALSE
/A:124	NA	NA	4585.01	1.10217	116.2	0.544123	TYR	FALSE
/A:308	NA	NA	11156.1	1.16597	82	0.549696	LEU	FALSE
/A:436	NA	NA	1173.74	1.00714	140	0.537703	ARG	FALSE
/A:52	/B:50	27.58	2724.29	1.01448	132	0.537231	GLN	FALSE
/A:131	NA	NA	4365.37	1.1386	110.2	0.539473	PHE	FALSE
/A:95	NA	NA	9774.31	1.21832	76	0.53892	ILE	FALSE
/A:228	NA	NA	5358.62	1.258	89	0.536091	ASP	FALSE
/A:307	NA	NA	6360.78	1.15149	95	0.530049	LYS	FALSE
/A:165	/B:234	10.61	5850.42	1.13094	98.4	0.527193	TYR	FALSE
/A:266	NA	NA	4782.57	1.26625	87	0.5292	LEU	FALSE
/A:287	NA	NA	7797.39	1.2	82	0.529	ILE	FALSE
/A:145	NA	NA	846.038	1.20929	109	0.524167	LYS	FALSE
/A:37	NA	NA	31104	0.693633	46	0.53415	GLY	FALSE
/A:72	NA	NA	2053.11	1.04886	121	0.518284	LEU	FALSE
/A:340	NA	NA	543.222	1.00441	129	0.509846	ARG	FALSE
/A:140	NA	NA	376.384	1.11025	117	0.511145	ASP	FALSE
/A:81	NA	NA	5015.82	1.1327	95	0.513673	GLU	FALSE
/A:445	NA	NA	17595.6	0.866484	75	0.5171	LEU	FALSE
/A:134	NA	NA	2559.19	1.13297	104	0.510142	GLN	FALSE
/A:96	NA	NA	7077.26	1.08416	90.4	0.510398	TYR	FALSE
/A:289	NA	NA	2110.45	1.19435	96.4	0.506574	HIS	FALSE
/A:449	NA	NA	13023	0.829663	92	0.501704	GLU	FALSE
/A:214	NA	NA	1653.79	0.97971	120	0.495581	SER	FALSE
/A:83	NA	NA	5633.34	1.2199	76	0.503328	VAL	FALSE
/A:77	NA	NA	3775.02	1.09431	98	0.499226	LEU	FALSE
/A:92	NA	NA	10905.9	1.18756	58	0.505572	ASN	FALSE
/A:438	NA	NA	6803.79	0.97947	98	0.496883	VAL	FALSE
/A:208	NA	NA	6740.78	1.32212	58	0.502961	ALA	FALSE
/A:141	NA	NA	789.939	1.1821	98	0.495197	LEU	FALSE
/A:35	/B:428	29.58	28317.6	0.670371	46	0.50413	SER	FALSE
/A:199	/B:222	17.88	2020.88	1.08616	104	0.493782	GLN	FALSE
/A:157	NA	NA	1098.27	1.21557	92	0.494395	ASN	FALSE
/A:246	NA	NA	6785.08	1.24979	64	0.49713	LEU	FALSE
/A:60	NA	NA	9581.91	1.13518	66	0.496772	GLU	FALSE
/A:362	NA	NA	1175.92	1.09769	103	0.487345	ASP	FALSE
/A:136	NA	NA	1165.87	1.09638	103	0.48693	ARG	FALSE
/A:324	NA	NA	534.198	0.941915	123	0.482335	GLU	FALSE
/A:86	NA	NA	5975.04	1.25876	64	0.492329	GLU	FALSE
/A:306	NA	NA	5708.7	1.16236	76	0.489622	ILE	FALSE
/A:398	NA	NA	4980.33	0.941155	104	0.483308	MET	FALSE
/A:108	NA	NA	2641.35	1.11552	93.2	0.485201	PHE	FALSE
/A:290	NA	NA	2485.83	1.27772	75	0.488434	VAL	FALSE
/A:286	NA	NA	6646.97	1.27846	58	0.491251	VAL	FALSE
/A:159	NA	NA	1376.91	1.2432	83	0.485962	GLU	FALSE
/A:367	NA	NA	5032.07	1.08555	86	0.484294	ASN	FALSE
/A:146	NA	NA	4003.39	1.14528	82.8	0.483951	TYR	FALSE
/A:453	NA	NA	12853	0.795101	86	0.479766	GLN	FALSE
/A:212	NA	NA	1948.26	1.03587	101.6	0.475865	LYS	FALSE
/A:283	NA	NA	1630.03	1.10304	95	0.476846	GLU	FALSE
/A:56	NA	NA	3883.02	1.04522	92	0.476077	SER	FALSE
/A:305	NA	NA	7846.24	1.18513	59	0.480352	ILE	FALSE
/A:33	NA	NA	26427.2	0.648408	46	0.48222	SER	FALSE
/A:285	NA	NA	5364.85	1.17346	70	0.477571	VAL	FALSE
/A:69	NA	NA	2363.22	1.03607	98	0.47242	ILE	FALSE
/A:291	NA	NA	1685.41	1.1078	92	0.4726	ARG	FALSE
/A:264	NA	NA	1540.53	1.19862	81	0.472313	THR	FALSE
/A:111	NA	NA	10580.5	1.12732	52	0.475877	ARG	FALSE
/A:75	NA	NA	1543.39	1.05406	97	0.467814	SER	FALSE
/A:155	NA	NA	2589.79	1.09838	87	0.468244	VAL	FALSE
/A:62	NA	NA	471.674	1.14891	89	0.466396	ASP	FALSE
/A:91	NA	NA	7019.72	1.18789	58	0.471883	THR	FALSE
/A:213	NA	NA	3933.75	1.05912	85.4	0.46697	TYR	FALSE
/A:142	NA	NA	3001.68	1.12452	81	0.466514	LEU	FALSE
/A:304	NA	NA	2661.43	1.1356	81	0.466324	THR	FALSE
/A:137	NA	NA	573.878	1.16384	86	0.465094	ILE	FALSE
/A:234	NA	NA	6592.32	1.19167	58	0.469113	SER	FALSE
/A:251	NA	NA	1693.72	1.05917	93	0.462506	LEU	FALSE
/A:294	NA	NA	799.781	1.05376	97	0.461277	ASP	FALSE
/A:275	/B:232	11.35	2680.94	1.1398	79.4	0.464385	TYR	FALSE
/A:275	/B:231	13.62	2680.94	1.1398	79.4	0.464385	TYR	FALSE
/A:275	/B:233	11.16	2680.94	1.1398	79.4	0.464385	TYR	FALSE
/A:153	NA	NA	1883.93	0.96392	103	0.46011	ARG	FALSE
/A:193	NA	NA	1986.63	1.14345	81	0.46242	GLN	FALSE
/A:120	/B:119	20.58	5018.4	1.08892	75	0.463322	ASN	FALSE
/A:120	/B:121	18.88	5018.4	1.08892	75	0.463322	ASN	FALSE
/A:130	NA	NA	1068.92	1.12253	86	0.459083	GLU	FALSE
/A:237	NA	NA	1433.22	1.15256	81	0.459883	VAL	FALSE
/A:138	NA	NA	2918.94	1.1468	75	0.459523	LEU	FALSE
/A:31	NA	NA	24987.3	0.62764	46	0.464524	VAL	FALSE
/A:350	NA	NA	606.846	1.17984	80	0.457538	ASP	FALSE
/A:65	NA	NA	707.397	1.02331	97	0.452875	SER	FALSE
/A:156	NA	NA	4247.61	1.23439	58	0.4594	LEU	FALSE
/A:125	NA	NA	4539.61	0.985829	85.4	0.453942	HIS	FALSE
/A:73	NA	NA	786.217	0.975276	101	0.44946	HIS	FALSE
/A:337	NA	NA	1933.6	1.06434	86	0.452074	ALA	FALSE
/A:373	NA	NA	2060.26	0.99796	92	0.448442	LEU	FALSE
/A:333	NA	NA	1390.41	1.00692	92	0.444858	VAL	FALSE
/A:133	NA	NA	428.362	1.14153	80	0.446426	ALA	FALSE
/A:247	NA	NA	4002.21	1.19788	58	0.448155	VAL	FALSE
/A:29	NA	NA	23858.7	0.607976	46	0.449808	CYS	FALSE
/A:158	NA	NA	604.656	1.21769	69	0.445272	GLY	FALSE
/A:442	NA	NA	4076.59	0.872859	94	0.438685	TRP	FALSE
/A:376	NA	NA	1084.96	0.988348	92	0.437567	VAL	FALSE
/A:211	NA	NA	6272.9	1.14184	53	0.444039	ILE	FALSE
/A:231	NA	NA	867.241	1.19016	69	0.440681	VAL	FALSE
/A:395	NA	NA	4274.19	0.912251	87	0.436427	VAL	FALSE
/A:382	NA	NA	408.921	0.805479	115	0.431415	ARG	FALSE
/A:253	NA	NA	661.656	1.04237	86	0.435537	GLU	FALSE
/A:236	NA	NA	599.804	1.16407	72	0.437762	LYS	FALSE
/A:167	/B:222	18.39	154.669	0.98099	94.8	0.433169	HIS	FALSE
/A:167	/B:216	19.52	154.669	0.98099	94.8	0.433169	HIS	FALSE
/A:167	/B:233	10.49	154.669	0.98099	94.8	0.433169	HIS	FALSE
/A:167	/B:231	13.51	154.669	0.98099	94.8	0.433169	HIS	FALSE
/A:298	NA	NA	1334.52	1.01484	86	0.434514	GLU	FALSE
/A:240	NA	NA	3139.72	1.13978	64	0.437992	LEU	FALSE
/A:272	/B:234	10.18	3715.35	1.16803	58	0.438211	LEU	FALSE
/A:84	NA	NA	683.921	1.2304	63	0.437297	ALA	FALSE
/A:377	NA	NA	1401.43	0.950669	92	0.430913	LEU	FALSE
/A:135	NA	NA	3535.71	1.11592	64	0.435478	ILE	FALSE
/A:255	NA	NA	3636.41	1.05925	70	0.434043	LEU	FALSE
/A:27	NA	NA	22984	0.589331	46	0.437553	MET	FALSE
/A:127	NA	NA	948.258	1.1057	75	0.432138	LEU	FALSE
/A:44	/B:119	25.75	19075.5	0.865578	29	0.439006	THR	FALSE
/A:335	NA	NA	1209.08	0.989354	86	0.427063	SER	FALSE
/A:303	NA	NA	390.068	1.16017	69	0.429049	SER	FALSE
/A:254	NA	NA	2000.3	1.09489	70	0.428722	CYS	FALSE
/A:43	/B:125	26.45	16624.5	0.937171	29	0.435575	ARG	FALSE
/A:43	/B:123	25.56	16624.5	0.937171	29	0.435575	ARG	FALSE
/A:122	/B:125	14.17	3909.69	1.09085	62.4	0.429317	PHE	FALSE
/A:90	NA	NA	6785.89	1.21935	35	0.432341	GLY	FALSE
/A:250	NA	NA	107.978	1.0636	80	0.42419	THR	FALSE
/A:55	NA	NA	6099.83	1.05631	56.4	0.427894	PHE	FALSE
/A:359	NA	NA	360.119	1.05239	80	0.423584	ALA	FALSE
/A:363	NA	NA	376.223	1.04354	80	0.421515	LEU	FALSE
/A:115	NA	NA	3733.28	1.10721	59	0.425161	MET	FALSE
/A:351	NA	NA	1102.17	1.14819	64	0.422386	SER	FALSE
/A:265	NA	NA	1633.85	1.17704	58	0.422374	PRO	FALSE
/A:123	NA	NA	4266.74	1.08522	58	0.422335	GLY	FALSE
/A:58	NA	NA	4429.96	1.19105	44.4	0.423343	TYR	FALSE
/A:71	NA	NA	233.451	1.02981	80	0.416847	SER	FALSE
/A:163	NA	NA	2953.94	1.12402	58	0.420612	ALA	FALSE
/A:352	NA	NA	4631.41	1.15965	47	0.422386	MET	FALSE
/A:107	NA	NA	1198.46	1.0359	75	0.416893	ARG	FALSE
/A:394	NA	NA	32.3813	0.831179	103	0.410889	ASP	FALSE
/A:369	NA	NA	2446.22	1.03941	69	0.416776	SER	FALSE
/A:132	NA	NA	1736.58	1.05196	69	0.413741	THR	FALSE
/A:391	NA	NA	46.3902	0.867759	97	0.408306	SER	FALSE
/A:370	NA	NA	470.436	0.964638	83	0.408558	ASP	FALSE
/A:297	NA	NA	1579.34	1.03225	70	0.409428	VAL	FALSE
/A:97	NA	NA	2575.75	0.997257	70	0.409354	LEU	FALSE
/A:245	NA	NA	1509.45	1.28086	41	0.413673	ALA	FALSE
/A:379	NA	NA	467.343	0.949332	83	0.404711	LYS	FALSE
/A:170	/B:233	12.09	2232.19	0.991126	70	0.404838	VAL	FALSE
/A:170	/B:234	10.12	2232.19	0.991126	70	0.404838	VAL	FALSE
/A:170	/B:216	19.84	2232.19	0.991126	70	0.404838	VAL	FALSE
/A:61	NA	NA	3928.73	1.07324	53	0.406547	ILE	FALSE
/A:448	NA	NA	2275.14	0.896459	80	0.401307	GLU	FALSE
/A:160	NA	NA	1498.45	1.16298	52	0.405853	LEU	FALSE
/A:222	NA	NA	3193.89	0.988151	63.6	0.39983	PHE	FALSE
/A:223	NA	NA	2044.66	0.973679	69	0.396882	VAL	FALSE
/A:24	NA	NA	20470	0.526671	46	0.400067	ALA	FALSE
/A:154	NA	NA	1589.74	1.02545	64	0.395988	LEU	FALSE
/A:104	NA	NA	1998.71	1.05785	58	0.395796	GLU	FALSE
/A:118	NA	NA	1584.26	1.06767	58	0.394645	ASN	FALSE
/A:80	NA	NA	1788.05	1.06041	58	0.394604	GLN	FALSE
/A:226	NA	NA	1023.48	1.19	46	0.396635	GLY	FALSE
/A:128	NA	NA	1125.56	1.02717	64	0.392384	ILE	FALSE
/A:113	NA	NA	1631.07	1.04785	58	0.390105	GLY	FALSE
/A:318	NA	NA	1705.78	1.0364	58	0.387894	HIS	FALSE
/A:116	NA	NA	1595.39	1.08316	52	0.386773	ASP	FALSE
/A:109	NA	NA	1727.43	1.07003	52	0.384642	ALA	FALSE
/A:451	NA	NA	892.51	0.85421	80	0.378747	ALA	FALSE
/A:66	NA	NA	1.78286	0.976949	69	0.379945	GLU	FALSE
/A:238	NA	NA	280.749	1.112	52	0.382546	PRO	FALSE
/A:249	NA	NA	454.464	1.15741	46	0.383555	GLY	FALSE
/A:336	NA	NA	283.056	0.958041	69	0.37767	GLY	FALSE
/A:54	NA	NA	3059.04	0.955694	58	0.379512	ASP	FALSE
/A:187	NA	NA	1834.88	1.04796	52	0.380069	ILE	FALSE
/A:185	/B:119	20.05	2113.62	0.934553	64	0.377854	PHE	FALSE
/A:185	/B:121	18.56	2113.62	0.934553	64	0.377854	PHE	FALSE
/A:185	/B:120	18.66	2113.62	0.934553	64	0.377854	PHE	FALSE
/A:309	NA	NA	2188.98	1.07742	47	0.380636	ARG	FALSE
/A:76	NA	NA	72.8781	1.00891	63	0.376706	GLY	FALSE
/A:341	NA	NA	922.004	1.02109	58	0.377262	VAL	FALSE
/A:38	/B:117	26.84	15276.5	0.768284	29	0.381709	PHE	FALSE
/A:99	NA	NA	764.024	0.927868	69	0.374319	ASN	FALSE
/A:94	NA	NA	237.246	1.09233	52	0.377259	GLY	FALSE
/A:22	NA	NA	18289.5	0.512292	46	0.377529	SER	FALSE
/A:100	NA	NA	842.187	0.921342	69	0.373369	GLN	FALSE
/A:39	/B:117	25.83	16543.5	0.718307	29	0.380245	LEU	FALSE
/A:440	NA	NA	854.572	0.97112	63	0.374067	GLN	FALSE
/A:221	NA	NA	1173.16	0.948781	63	0.37126	ASP	FALSE
/A:444	NA	NA	1298.46	0.939089	63	0.36993	GLU	FALSE
/A:375	NA	NA	173.78	0.97733	63	0.369701	ASN	FALSE
/A:225	NA	NA	2306.23	1.04079	47	0.372512	LEU	FALSE
/A:78	NA	NA	387.941	0.960562	64	0.369349	ALA	FALSE
/A:70	NA	NA	26.6116	0.927755	69	0.367882	GLN	FALSE
/A:144	NA	NA	119.005	1.11683	46	0.370512	GLN	FALSE
/A:302	NA	NA	686.33	1.08757	47	0.370112	VAL	FALSE
/A:277	/B:222	18.52	1917.22	0.989918	53	0.368269	LEU	FALSE
/A:98	NA	NA	1307.38	0.91465	64	0.36588	ILE	FALSE
/A:114	NA	NA	1953.79	0.994101	52	0.367659	ILE	FALSE
/A:103	NA	NA	915.709	0.933722	63	0.365264	HIS	FALSE
/A:63	NA	NA	505.891	1.04001	52	0.366535	LEU	FALSE
/A:152	NA	NA	412.377	0.946441	63	0.364065	GLY	FALSE
/A:218	NA	NA	255.438	0.942758	63	0.361781	ALA	FALSE
/A:20	NA	NA	17062	0.498552	46	0.363433	ARG	FALSE
/A:332	NA	NA	412.57	0.92685	63	0.359176	THR	FALSE
/A:190	/B:121	18.7	2003.1	1.05824	41	0.362399	VAL	FALSE
/A:190	/B:125	13.27	2003.1	1.05824	41	0.362399	VAL	FALSE
/A:129	NA	NA	125.139	1.079	46	0.361124	ASP	FALSE
/A:392	NA	NA	1687.49	0.854478	65	0.356137	GLN	FALSE
/A:300	NA	NA	256.593	1.01459	52	0.358024	HIS	FALSE
/A:177	NA	NA	1189.76	0.928865	58	0.356571	CYS	FALSE
/A:219	NA	NA	1095.73	0.931931	58	0.35652	GLU	FALSE
/A:217	NA	NA	3.46032	0.926452	63	0.355522	GLY	FALSE
/A:179	/B:119	20.95	1713.91	0.857115	64	0.355052	LEU	FALSE
/A:374	NA	NA	203.141	0.91768	63	0.355068	SER	FALSE
/A:216	NA	NA	65.4152	0.913475	63	0.352821	SER	FALSE
/A:366	NA	NA	461.697	0.987661	52	0.353085	ASN	FALSE
/A:150	NA	NA	743.984	0.880726	63	0.350544	ARG	FALSE
/A:447	NA	NA	168.511	0.892854	63	0.34857	GLN	FALSE
/A:148	NA	NA	1454.51	1.03399	41	0.35158	LEU	FALSE
/A:192	/B:125	13.16	2246.61	1.10021	30	0.353294	ILE	FALSE
/A:385	NA	NA	2685.09	0.838336	58	0.346971	LEU	FALSE
/A:126	NA	NA	1945.92	1.0548	35	0.349211	ILE	FALSE
/A:380	NA	NA	570.555	0.903239	58	0.344794	ILE	FALSE
/A:450	NA	NA	2541.36	0.787652	63	0.342934	ALA	FALSE
/A:344	NA	NA	766.051	0.995819	46	0.345932	ASN	FALSE
/A:446	NA	NA	3364.42	0.793451	58	0.341671	MET	FALSE
/A:284	NA	NA	260.633	1.09816	35	0.345386	GLY	FALSE
/A:224	NA	NA	3207.79	1.08743	24	0.346624	LEU	FALSE
/A:67	NA	NA	8.96879	1.00423	46	0.341452	SER	FALSE
/A:368	NA	NA	2415.4	1.0133	35	0.342933	VAL	FALSE
/A:181	/B:116	24.22	834.86	0.91097	53	0.339159	ASN	FALSE
/A:181	/B:119	21.14	834.86	0.91097	53	0.339159	ASN	FALSE
/A:342	NA	NA	23.2618	0.996057	46	0.339536	ARG	FALSE
/A:457	NA	NA	10944	0.761393	29	0.342339	ILE	FALSE
/A:64	NA	NA	2360.88	1.04589	30	0.340731	PRO	FALSE
/A:105	NA	NA	55.0592	0.931758	52	0.335599	VAL	FALSE
/A:74	NA	NA	96.7007	0.977991	46	0.335666	LYS	FALSE
/A:396	NA	NA	151.638	0.827508	63	0.332114	ALA	FALSE
/A:235	NA	NA	110.73	1.11468	29	0.336374	SER	FALSE
/A:196	/B:567	28.77	419.764	1.05136	35	0.335088	PRO	FALSE
/A:282	NA	NA	616.298	1.04185	35	0.334423	ALA	FALSE
/A:173	/B:236	10.13	928.326	1.02901	35	0.33393	SER	FALSE
/A:162	NA	NA	236.014	1.09712	29	0.333078	GLY	FALSE
/A:53	NA	NA	575.503	0.937017	46	0.3296	SER	FALSE
/A:17	NA	NA	14464	0.451582	46	0.329133	GLY	FALSE
/A:293	NA	NA	1119.18	1.0604	29	0.331589	GLY	FALSE
/A:386	NA	NA	2115.16	0.773027	58	0.325718	LEU	FALSE
/A:339	NA	NA	153.074	0.93735	46	0.326012	ARG	FALSE
/A:106	NA	NA	257.565	0.963146	41	0.323497	VAL	FALSE
/A:57	NA	NA	2556.31	1.07873	18	0.326956	PRO	FALSE
/A:390	NA	NA	2387.33	0.826602	47	0.319759	VAL	FALSE
/A:452	NA	NA	292.738	0.855546	52	0.318642	ALA	FALSE
/A:169	/B:216	18.72	0	0.960151	41	0.320511	LEU	FALSE
/A:169	/B:227	16.73	0	0.960151	41	0.320511	LEU	FALSE
/A:169	/B:231	14.02	0	0.960151	41	0.320511	LEU	FALSE
/A:169	/B:233	11.56	0	0.960151	41	0.320511	LEU	FALSE
/A:169	/B:232	11.41	0	0.960151	41	0.320511	LEU	FALSE
/A:169	/B:212	16.91	0	0.960151	41	0.320511	LEU	FALSE
/A:169	/B:230	14.8	0	0.960151	41	0.320511	LEU	FALSE
/A:169	/B:225	18.81	0	0.960151	41	0.320511	LEU	FALSE
/A:186	/B:121	18.16	985.307	0.924147	41	0.320087	PRO	FALSE
/A:186	/B:120	18.77	985.307	0.924147	41	0.320087	PRO	FALSE
/A:186	/B:122	17.42	985.307	0.924147	41	0.320087	PRO	FALSE
/A:186	/B:119	19.56	985.307	0.924147	41	0.320087	PRO	FALSE
/A:51	NA	NA	22.8279	0.911019	46	0.318308	ASP	FALSE
/A:151	NA	NA	967.925	0.956235	35	0.316111	VAL	FALSE
/A:176	/B:121	19.78	375.637	0.91581	41	0.312708	TRP	FALSE
/A:176	/B:120	20.47	375.637	0.91581	41	0.312708	TRP	FALSE
/A:176	/B:122	18.42	375.637	0.91581	41	0.312708	TRP	FALSE
/A:176	/B:119	20.91	375.637	0.91581	41	0.312708	TRP	FALSE
/A:176	/B:118	22.42	375.637	0.91581	41	0.312708	TRP	FALSE
/A:147	NA	NA	47.5952	1.02604	29	0.3137	GLY	FALSE
/A:166	/B:127	10.97	46.4987	0.971469	35	0.311905	LYS	FALSE
/A:166	/B:219	20.22	46.4987	0.971469	35	0.311905	LYS	FALSE
/A:166	/B:222	17.45	46.4987	0.971469	35	0.311905	LYS	FALSE
/A:183	/B:117	22.11	7	0.825641	52	0.308695	LYS	FALSE
/A:183	/B:118	20.67	7	0.825641	52	0.308695	LYS	FALSE
/A:183	/B:119	19.89	7	0.825641	52	0.308695	LYS	FALSE
/A:183	/B:116	23.5	7	0.825641	52	0.308695	LYS	FALSE
/A:183	/B:115	24.16	7	0.825641	52	0.308695	LYS	FALSE
/A:183	/B:114	25	7	0.825641	52	0.308695	LYS	FALSE
/A:215	NA	NA	655.349	0.949408	35	0.31169	VAL	FALSE
/A:328	NA	NA	1150.44	0.959704	29	0.306728	THR	FALSE
/A:101	NA	NA	25.3545	0.851253	46	0.303413	GLY	FALSE
/A:384	NA	NA	220.715	0.740384	58	0.301107	PRO	FALSE
/A:296	NA	NA	72.6995	0.992625	29	0.305579	ALA	FALSE
/A:48	NA	NA	1980.83	0.955716	24	0.303087	LEU	FALSE
/A:194	/B:125	12.94	1.25	0.981441	29	0.302167	ARG	FALSE
/A:79	NA	NA	179.351	0.975096	29	0.302131	ALA	FALSE
/A:439	NA	NA	182.363	0.864295	41	0.298171	GLU	FALSE
/A:117	NA	NA	120.825	0.966276	29	0.299421	PRO	FALSE
/A:301	NA	NA	7.04286	0.968629	29	0.299019	ASN	FALSE
/A:454	NA	NA	54.0365	0.817776	46	0.295307	SER	FALSE
/A:50	/B:47	28.75	0.4	0.957699	29	0.296234	ASN	FALSE
/A:112	NA	NA	1177.61	1.00634	18	0.296909	SER	FALSE
/A:59	NA	NA	315.371	1.0747	12	0.294642	ILE	FALSE
/A:168	/B:227	16.17	0	0.936966	29	0.291056	PRO	FALSE
/A:168	/B:216	17.05	0	0.936966	29	0.291056	PRO	FALSE
/A:168	/B:217	18.16	0	0.936966	29	0.291056	PRO	FALSE
/A:168	/B:233	10.38	0	0.936966	29	0.291056	PRO	FALSE
/A:168	/B:225	17.33	0	0.936966	29	0.291056	PRO	FALSE
/A:168	/B:222	17.55	0	0.936966	29	0.291056	PRO	FALSE
/A:168	/B:231	12.21	0	0.936966	29	0.291056	PRO	FALSE
/A:49	NA	NA	0	0.884737	35	0.289854	PRO	FALSE
/A:26	NA	NA	11261.5	0.541732	29	0.290273	ILE	FALSE
/A:371	NA	NA	4.16667	0.932147	29	0.289889	GLY	FALSE
/A:189	/B:121	19.36	389.444	0.907253	29	0.287024	GLY	FALSE
/A:189	/B:123	16.22	389.444	0.907253	29	0.287024	GLY	FALSE
/A:189	/B:122	18.03	389.444	0.907253	29	0.287024	GLY	FALSE
/A:189	/B:124	15.93	389.444	0.907253	29	0.287024	GLY	FALSE
/A:189	/B:125	13.04	389.444	0.907253	29	0.287024	GLY	FALSE
/A:25	NA	NA	10002.5	0.571632	29	0.286795	PRO	FALSE
/A:381	NA	NA	105.608	0.901443	29	0.283107	GLY	FALSE
/A:295	NA	NA	5	0.904663	29	0.283036	PRO	FALSE
/A:389	NA	NA	533.591	0.739285	46	0.279884	GLU	FALSE
/A:174	/B:236	10.26	7.6	0.902664	29	0.28256	GLU	FALSE
/A:174	/B:216	19.77	7.6	0.902664	29	0.28256	GLU	FALSE
/A:46	NA	NA	1588.15	0.9375	18	0.283294	MET	FALSE
/A:299	NA	NA	150.377	0.890631	29	0.280798	LYS	FALSE
/A:383	NA	NA	2.16667	0.740035	46	0.275453	GLU	FALSE
/A:15	NA	NA	12712	0.440628	29	0.277643	VAL	FALSE
/A:458	NA	NA	10054	0.679413	12	0.280613	PRO	FALSE
/A:378	NA	NA	3.66667	0.873073	29	0.27514	SER	FALSE
/A:387	NA	NA	84.6667	0.714981	46	0.269916	SER	FALSE
/A:443	NA	NA	31.3266	0.850972	29	0.269865	LYS	FALSE
/A:182	/B:116	24.11	0	0.82547	29	0.263227	GLY	FALSE
/A:182	/B:118	21.94	0	0.82547	29	0.263227	GLY	FALSE
/A:455	NA	NA	71.6262	0.813827	29	0.260944	GLU	FALSE
/A:102	NA	NA	5.2	0.809767	29	0.259353	ASP	FALSE
/A:34	NA	NA	1442.35	0.6055	46	0.25439	GLY	FALSE
/A:191	/B:125	12.97	41.1895	0.945868	12	0.260105	GLN	FALSE
/A:191	/B:123	15.32	41.1895	0.945868	12	0.260105	GLN	FALSE
/A:191	/B:124	14.95	41.1895	0.945868	12	0.260105	GLN	FALSE
/A:191	/B:126	12.14	41.1895	0.945868	12	0.260105	GLN	FALSE
/A:191	/B:570	27.5	41.1895	0.945868	12	0.260105	GLN	FALSE
/A:388	NA	NA	23.7738	0.799432	29	0.256935	GLY	FALSE
/A:459	NA	NA	9160	0.613103	12	0.256294	PRO	FALSE
/A:32	/B:106	28.12	1279.48	0.587438	46	0.248466	VAL	FALSE
/A:149	NA	NA	551.135	0.892107	12	0.251118	SER	FALSE
/A:456	NA	NA	123.353	0.759829	29	0.247916	ALA	FALSE
/A:180	NA	NA	154.784	0.850641	18	0.249159	PRO	FALSE
/A:171	/B:216	19.33	290.718	0.896663	12	0.249992	PRO	FALSE
/A:171	/B:233	11.41	290.718	0.896663	12	0.249992	PRO	FALSE
/A:172	/B:124	16.59	138.552	0.894329	12	0.248088	LYS	FALSE
/A:172	/B:219	19.19	138.552	0.894329	12	0.248088	LYS	FALSE
/A:172	/B:216	18.45	138.552	0.894329	12	0.248088	LYS	FALSE
/A:172	/B:236	10.21	138.552	0.894329	12	0.248088	LYS	FALSE
/A:188	/B:121	19.09	0	0.894281	12	0.246872	ALA	FALSE
/A:188	/B:124	15.68	0	0.894281	12	0.246872	ALA	FALSE
/A:19	NA	NA	8159.5	0.462988	29	0.243662	ILE	FALSE
/A:30	/B:106	28.23	796.117	0.570259	46	0.239978	VAL	FALSE
/A:18	NA	NA	7140.5	0.485412	29	0.240404	CYS	FALSE
/A:47	NA	NA	771.219	0.84896	12	0.242262	PRO	FALSE
/A:11	NA	NA	9160	0.344594	35	0.234641	LEU	FALSE
/A:460	NA	NA	8262	0.558364	12	0.234828	LEU	FALSE
/A:220	NA	NA	1	0.844343	12	0.234416	GLU	FALSE
/A:14	NA	NA	11830	0.41211	12	0.229331	LEU	FALSE
/A:13	NA	NA	10944	0.386952	18	0.227186	ARG	FALSE
/A:12	NA	NA	10054	0.364594	24	0.225706	LYS	FALSE
/A:184	/B:118	20.58	179.505	0.80984	12	0.227356	LYS	FALSE
/A:184	/B:119	19.36	179.505	0.80984	12	0.227356	LYS	FALSE
/A:184	/B:121	17.73	179.505	0.80984	12	0.227356	LYS	FALSE
/A:184	/B:120	18.16	179.505	0.80984	12	0.227356	LYS	FALSE
/A:184	/B:117	21.64	179.505	0.80984	12	0.227356	LYS	FALSE
/A:36	NA	NA	1140.63	0.624512	29	0.222982	GLY	FALSE
/A:178	NA	NA	4.37717	0.806055	12	0.224889	THR	FALSE
/A:461	NA	NA	7360	0.512411	12	0.21552	SER	FALSE
/A:41	/B:117	25.69	0	0.732683	12	0.206538	PRO	FALSE
/A:41	/B:119	25.42	0	0.732683	12	0.206538	PRO	FALSE
/A:41	/B:489	27.38	0	0.732683	12	0.206538	PRO	FALSE
/A:41	/B:491	26.61	0	0.732683	12	0.206538	PRO	FALSE
/A:41	/B:490	26.89	0	0.732683	12	0.206538	PRO	FALSE
/A:41	/B:492	27.34	0	0.732683	12	0.206538	PRO	FALSE
/A:28	NA	NA	66.5833	0.553902	29	0.196025	PRO	FALSE
/A:462	NA	NA	6454	0.473287	12	0.197882	PRO	FALSE
/A:8	NA	NA	6454	0.320588	29	0.1933	ALA	FALSE
/A:23	NA	NA	463.5	0.485042	29	0.182288	THR	FALSE
/A:7	NA	NA	5544	0.304757	29	0.181441	GLY	FALSE
/A:463	NA	NA	5544	0.439576	12	0.18156	ALA	FALSE
/A:9	NA	NA	3941.5	0.338006	29	0.175813	PRO	FALSE
/A:21	NA	NA	19	0.472763	29	0.175361	GLN	FALSE
/A:10	NA	NA	3402.5	0.326536	29	0.168267	LEU	FALSE
/A:5	NA	NA	3712	0.299503	29	0.164209	ARG	FALSE
/A:464	NA	NA	4630	0.410228	12	0.166292	ALA	FALSE
/A:465	NA	NA	3712	0.384448	12	0.15188	PRO	FALSE
/A:466	NA	NA	2790	0.361624	12	0.138171	THR	FALSE
/A:16	NA	NA	0	0.420369	12	0.128588	GLY	FALSE
/A:467	NA	NA	1864	0.341275	12	0.125045	LYS	FALSE
/A:4	NA	NA	2790	0.285466	12	0.119163	GLN	FALSE
/A:468	NA	NA	934	0.323019	12	0.112407	GLY	FALSE
/A:3	NA	NA	1864	0.272633	12	0.107913	LEU	FALSE
/A:2	NA	NA	934	0.260856	12	0.096892	GLN	FALSE
/A:6	NA	NA	0	0.290109	12	0.0960764	LEU	FALSE
/A:469	NA	NA	0	0.306551	6	0.0883461	GLU	FALSE
/A:1	NA	NA	0	0.25001	6	0.0742341	MET	FALSE

## Sheet: RESC2-RESC1
residue from RESC2	residue from RESC1	PAE	Betweenness.Weight.	Closeness.Weight.	Degree.Weight.	MCDA	residue number	residue name
/A:131	/B:209	8.89	762.119	0.866598	46	0.344344	131	ALA
/A:131	/B:205	9.61	762.119	0.866598	46	0.344344	131	ALA
/A:132	/B:209	8.41	536.888	0.8371	63	0.363234	132	LEU
/A:132	/B:213	9.98	536.888	0.8371	63	0.363234	132	LEU
/A:133	/B:209	7.9	2420.02	0.917347	63	0.395212	133	GLU
/A:135	/B:205	8.96	1980.34	0.862759	69	0.386999	135	ALA
/A:135	/B:209	8.97	1980.34	0.862759	69	0.386999	135	ALA
/A:135	/B:206	9.31	1980.34	0.862759	69	0.386999	135	ALA
/A:137	/B:202	7.46	15615.7	1.0318	123	0.584667	137	GLU
/A:138	/B:202	8.63	10740.3	0.935882	58	0.425892	138	TYR
/A:138	/B:205	8.73	10740.3	0.935882	58	0.425892	138	TYR
/A:138	/B:206	8.76	10740.3	0.935882	58	0.425892	138	TYR
/A:138	/B:158	9.08	10740.3	0.935882	58	0.425892	138	TYR
/A:138	/B:167	9.73	10740.3	0.935882	58	0.425892	138	TYR
/A:138	/B:247	9.27	10740.3	0.935882	58	0.425892	138	TYR
/A:138	/B:250	9.86	10740.3	0.935882	58	0.425892	138	TYR
/A:139	/B:157	9.96	3064.4	0.97477	52	0.396651	139	GLY
/A:140	/B:157	9.77	1.9	0.843695	29	0.305556	140	ASP
/A:141	/B:156	8.2	2047.67	0.845977	41	0.334792	141	TRP
/A:141	/B:206	9.2	2047.67	0.845977	41	0.334792	141	TRP
/A:141	/B:209	9.98	2047.67	0.845977	41	0.334792	141	TRP
/A:141	/B:205	9.92	2047.67	0.845977	41	0.334792	141	TRP
/A:141	/B:157	8.63	2047.67	0.845977	41	0.334792	141	TRP
/A:141	/B:158	9.74	2047.67	0.845977	41	0.334792	141	TRP
/A:141	/B:250	9.9	2047.67	0.845977	41	0.334792	141	TRP
/A:141	/B:155	9.23	2047.67	0.845977	41	0.334792	141	TRP
/A:141	/B:251	9.48	2047.67	0.845977	41	0.334792	141	TRP
/A:141	/B:254	7.82	2047.67	0.845977	41	0.334792	141	TRP
/A:142	/B:155	6.42	1603.5	0.817677	29	0.304096	142	GLY
/A:142	/B:156	5.72	1603.5	0.817677	29	0.304096	142	GLY
/A:142	/B:157	6.23	1603.5	0.817677	29	0.304096	142	GLY
/A:142	/B:209	7.38	1603.5	0.817677	29	0.304096	142	GLY
/A:142	/B:250	6.28	1603.5	0.817677	29	0.304096	142	GLY
/A:142	/B:251	4.76	1603.5	0.817677	29	0.304096	142	GLY
/A:142	/B:254	5.29	1603.5	0.817677	29	0.304096	142	GLY
/A:142	/B:247	7.21	1603.5	0.817677	29	0.304096	142	GLY
/A:142	/B:255	4.87	1603.5	0.817677	29	0.304096	142	GLY
/A:143	/B:155	5	1830.43	0.830647	18	0.29034	143	ALA
/A:143	/B:157	4.49	1830.43	0.830647	18	0.29034	143	ALA
/A:143	/B:251	4.21	1830.43	0.830647	18	0.29034	143	ALA
/A:143	/B:254	4.31	1830.43	0.830647	18	0.29034	143	ALA
/A:143	/B:255	4.48	1830.43	0.830647	18	0.29034	143	ALA
/A:144	/B:247	5.12	2125.1	0.909615	63	0.391674	144	GLU
/A:144	/B:251	3.8	2125.1	0.909615	63	0.391674	144	GLU
/A:144	/B:254	3.93	2125.1	0.909615	63	0.391674	144	GLU
/A:144	/B:255	3.89	2125.1	0.909615	63	0.391674	144	GLU
/A:145	/B:251	4.27	348	0.794531	18	0.273391	145	PRO
/A:145	/B:255	4.57	348	0.794531	18	0.273391	145	PRO
/A:146	/B:255	4.61	41.3333	0.822737	46	0.328108	146	GLY
/A:147	/B:251	4.12	1292.67	0.90912	69	0.398324	147	PHE
/A:147	/B:247	4.64	1292.67	0.90912	69	0.398324	147	PHE
/A:147	/B:248	4.2	1292.67	0.90912	69	0.398324	147	PHE
/A:147	/B:255	4.64	1292.67	0.90912	69	0.398324	147	PHE
/A:147	/B:252	5.48	1292.67	0.90912	69	0.398324	147	PHE
/A:147	/B:249	4.85	1292.67	0.90912	69	0.398324	147	PHE
/A:147	/B:245	5.48	1292.67	0.90912	69	0.398324	147	PHE
/A:147	/B:238	5.88	1292.67	0.90912	69	0.398324	147	PHE
/A:147	/B:256	5.77	1292.67	0.90912	69	0.398324	147	PHE
/A:147	/B:253	5.3	1292.67	0.90912	69	0.398324	147	PHE
/A:148	/B:251	4.89	0	0.790006	18	0.270615	148	GLU
/A:148	/B:238	5.72	0	0.790006	18	0.270615	148	GLU
/A:148	/B:255	5.53	0	0.790006	18	0.270615	148	GLU
/A:148	/B:248	5.05	0	0.790006	18	0.270615	148	GLU
/A:148	/B:252	5.11	0	0.790006	18	0.270615	148	GLU
/A:148	/B:256	6.56	0	0.790006	18	0.270615	148	GLU
/A:148	/B:236	6.55	0	0.790006	18	0.270615	148	GLU
/A:148	/B:239	7.02	0	0.790006	18	0.270615	148	GLU
/A:149	/B:238	6.38	5.33333	0.784979	29	0.28772	149	ASP
/A:151	/B:247	9.34	6792.78	0.958829	63	0.425432	151	ARG
/A:151	/B:251	9.38	6792.78	0.958829	63	0.425432	151	ARG
/A:151	/B:248	7.97	6792.78	0.958829	63	0.425432	151	ARG
/A:151	/B:245	8.7	6792.78	0.958829	63	0.425432	151	ARG
/A:152	/B:248	9.05	0	0.86921	12	0.28454	152	GLU
/A:154	/B:245	4.56	7813.53	1.01316	46	0.417294	154	ASP
/A:154	/B:248	5.09	7813.53	1.01316	46	0.417294	154	ASP
/A:154	/B:247	5.1	7813.53	1.01316	46	0.417294	154	ASP
/A:154	/B:244	5.55	7813.53	1.01316	46	0.417294	154	ASP
/A:154	/B:249	6.24	7813.53	1.01316	46	0.417294	154	ASP
/A:155	/B:241	5.86	813.963	1.0362	94	0.477328	155	PHE
/A:155	/B:245	4.48	813.963	1.0362	94	0.477328	155	PHE
/A:177	/B:190	1.42	8467.55	0.996283	47	0.416489	177	LEU
/A:177	/B:168	1.45	8467.55	0.996283	47	0.416489	177	LEU
/A:178	/B:190	1.37	10707.8	1.07049	82	0.50729	178	LEU
/A:179	/B:168	1.52	952.443	0.945009	93	0.448472	179	HIS
/A:179	/B:190	1.32	952.443	0.945009	93	0.448472	179	HIS
/A:179	/B:192	1.45	952.443	0.945009	93	0.448472	179	HIS
/A:179	/B:191	1.33	952.443	0.945009	93	0.448472	179	HIS
/A:180	/B:192	1.68	59.5924	0.961918	69	0.409408	180	SER
/A:181	/B:192	1.68	595.169	0.868832	81	0.403572	181	GLU
/A:181	/B:195	2.07	595.169	0.868832	81	0.403572	181	GLU
/A:181	/B:191	1.79	595.169	0.868832	81	0.403572	181	GLU
/A:181	/B:165	2.33	595.169	0.868832	81	0.403572	181	GLU
/A:182	/B:165	2.76	322.179	0.836659	35	0.314859	182	THR
/A:182	/B:168	2.67	322.179	0.836659	35	0.314859	182	THR
/A:182	/B:192	2.04	322.179	0.836659	35	0.314859	182	THR
/A:182	/B:195	2.96	322.179	0.836659	35	0.314859	182	THR
/A:182	/B:166	2.31	322.179	0.836659	35	0.314859	182	THR
/A:182	/B:167	2.58	322.179	0.836659	35	0.314859	182	THR
/A:182	/B:193	2.74	322.179	0.836659	35	0.314859	182	THR
/A:182	/B:164	2.73	322.179	0.836659	35	0.314859	182	THR
/A:182	/B:191	2.39	322.179	0.836659	35	0.314859	182	THR
/A:182	/B:169	3.04	322.179	0.836659	35	0.314859	182	THR
/A:183	/B:164	3.17	656.102	0.90749	18	0.308971	183	ALA
/A:183	/B:165	3.18	656.102	0.90749	18	0.308971	183	ALA
/A:183	/B:166	2.54	656.102	0.90749	18	0.308971	183	ALA
/A:183	/B:195	3.66	656.102	0.90749	18	0.308971	183	ALA
/A:183	/B:246	2.39	656.102	0.90749	18	0.308971	183	ALA
/A:183	/B:167	3.08	656.102	0.90749	18	0.308971	183	ALA
/A:184	/B:164	3.44	15983.7	1.05455	41	0.454316	184	THR
/A:184	/B:165	3.33	15983.7	1.05455	41	0.454316	184	THR
/A:184	/B:166	2.64	15983.7	1.05455	41	0.454316	184	THR
/A:184	/B:245	1.93	15983.7	1.05455	41	0.454316	184	THR
/A:184	/B:246	1.99	15983.7	1.05455	41	0.454316	184	THR
/A:184	/B:247	2.82	15983.7	1.05455	41	0.454316	184	THR
/A:184	/B:167	3.33	15983.7	1.05455	41	0.454316	184	THR
/A:184	/B:244	2.17	15983.7	1.05455	41	0.454316	184	THR
/A:184	/B:202	5.51	15983.7	1.05455	41	0.454316	184	THR
/A:184	/B:168	3.63	15983.7	1.05455	41	0.454316	184	THR
/A:185	/B:164	2.24	21342	1.02368	66	0.508812	185	ASP
/A:185	/B:166	2.3	21342	1.02368	66	0.508812	185	ASP
/A:185	/B:243	1.53	21342	1.02368	66	0.508812	185	ASP
/A:185	/B:244	1.41	21342	1.02368	66	0.508812	185	ASP
/A:185	/B:245	1.41	21342	1.02368	66	0.508812	185	ASP
/A:185	/B:246	1.71	21342	1.02368	66	0.508812	185	ASP
/A:185	/B:247	1.89	21342	1.02368	66	0.508812	185	ASP
/A:185	/B:161	2.06	21342	1.02368	66	0.508812	185	ASP
/A:186	/B:161	1.64	20864	0.88793	18	0.384401	186	VAL
/A:186	/B:164	1.87	20864	0.88793	18	0.384401	186	VAL
/A:186	/B:243	0.98	20864	0.88793	18	0.384401	186	VAL
/A:186	/B:244	1.11	20864	0.88793	18	0.384401	186	VAL
/A:186	/B:245	1.06	20864	0.88793	18	0.384401	186	VAL
/A:186	/B:246	1.21	20864	0.88793	18	0.384401	186	VAL
/A:186	/B:249	1.6	20864	0.88793	18	0.384401	186	VAL
/A:186	/B:242	1.26	20864	0.88793	18	0.384401	186	VAL
/A:186	/B:473	2.77	20864	0.88793	18	0.384401	186	VAL
/A:186	/B:159	1.95	20864	0.88793	18	0.384401	186	VAL
/A:186	/B:331	1.85	20864	0.88793	18	0.384401	186	VAL
/A:186	/B:166	2.1	20864	0.88793	18	0.384401	186	VAL
/A:186	/B:247	1.52	20864	0.88793	18	0.384401	186	VAL
/A:186	/B:160	1.78	20864	0.88793	18	0.384401	186	VAL
/A:186	/B:250	1.75	20864	0.88793	18	0.384401	186	VAL
/A:186	/B:248	1.56	20864	0.88793	18	0.384401	186	VAL
/A:187	/B:161	1.56	19294	0.783056	46	0.393575	187	GLY
/A:187	/B:242	1.22	19294	0.783056	46	0.393575	187	GLY
/A:187	/B:243	1.05	19294	0.783056	46	0.393575	187	GLY
/A:187	/B:244	1.27	19294	0.783056	46	0.393575	187	GLY
/A:187	/B:249	1.64	19294	0.783056	46	0.393575	187	GLY
/A:187	/B:473	3.2	19294	0.783056	46	0.393575	187	GLY
/A:187	/B:164	1.8	19294	0.783056	46	0.393575	187	GLY
/A:187	/B:232	1.63	19294	0.783056	46	0.393575	187	GLY
/A:188	/B:241	1.54	13884	0.698483	18	0.298702	188	ILE
/A:188	/B:242	1.13	13884	0.698483	18	0.298702	188	ILE
/A:188	/B:243	1.01	13884	0.698483	18	0.298702	188	ILE
/A:188	/B:244	1.26	13884	0.698483	18	0.298702	188	ILE
/A:188	/B:249	1.5	13884	0.698483	18	0.298702	188	ILE
/A:188	/B:473	2.54	13884	0.698483	18	0.298702	188	ILE
/A:188	/B:232	1.43	13884	0.698483	18	0.298702	188	ILE
/A:188	/B:237	1.55	13884	0.698483	18	0.298702	188	ILE
/A:188	/B:471	2.54	13884	0.698483	18	0.298702	188	ILE
/A:188	/B:472	2.38	13884	0.698483	18	0.298702	188	ILE
/A:188	/B:236	1.66	13884	0.698483	18	0.298702	188	ILE
/A:188	/B:252	1.81	13884	0.698483	18	0.298702	188	ILE
/A:188	/B:234	1.63	13884	0.698483	18	0.298702	188	ILE
/A:188	/B:233	1.67	13884	0.698483	18	0.298702	188	ILE
/A:188	/B:238	1.9	13884	0.698483	18	0.298702	188	ILE
/A:188	/B:248	1.6	13884	0.698483	18	0.298702	188	ILE
/A:189	/B:232	1.64	2336.42	0.672972	52	0.301975	189	ALA
/A:189	/B:242	1.56	2336.42	0.672972	52	0.301975	189	ALA
/A:189	/B:471	2.58	2336.42	0.672972	52	0.301975	189	ALA
/A:189	/B:472	2.42	2336.42	0.672972	52	0.301975	189	ALA
/A:189	/B:473	2.88	2336.42	0.672972	52	0.301975	189	ALA
/A:189	/B:470	2.38	2336.42	0.672972	52	0.301975	189	ALA
/A:189	/B:333	2.04	2336.42	0.672972	52	0.301975	189	ALA
/A:190	/B:242	1.7	1404.01	0.608699	12	0.211	190	SER
/A:190	/B:471	2.6	1404.01	0.608699	12	0.211	190	SER
/A:190	/B:472	2.64	1404.01	0.608699	12	0.211	190	SER
/A:190	/B:473	2.76	1404.01	0.608699	12	0.211	190	SER
/A:190	/B:470	2.33	1404.01	0.608699	12	0.211	190	SER
/A:190	/B:237	2.04	1404.01	0.608699	12	0.211	190	SER
/A:191	/B:470	2.35	1096.66	0.555799	58	0.271514	191	ILE
/A:191	/B:471	2.69	1096.66	0.555799	58	0.271514	191	ILE
/A:191	/B:472	2.78	1096.66	0.555799	58	0.271514	191	ILE
/A:191	/B:231	1.84	1096.66	0.555799	58	0.271514	191	ILE
/A:191	/B:469	2.31	1096.66	0.555799	58	0.271514	191	ILE
/A:191	/B:468	2.27	1096.66	0.555799	58	0.271514	191	ILE
/A:191	/B:229	2.29	1096.66	0.555799	58	0.271514	191	ILE
/A:191	/B:467	2.22	1096.66	0.555799	58	0.271514	191	ILE
/A:191	/B:230	2.25	1096.66	0.555799	58	0.271514	191	ILE
/A:191	/B:232	1.92	1096.66	0.555799	58	0.271514	191	ILE
/A:191	/B:333	2.37	1096.66	0.555799	58	0.271514	191	ILE
/A:191	/B:463	2.67	1096.66	0.555799	58	0.271514	191	ILE
/A:191	/B:332	2.57	1096.66	0.555799	58	0.271514	191	ILE
/A:191	/B:334	2.47	1096.66	0.555799	58	0.271514	191	ILE
/A:192	/B:468	2.17	10.5	0.509911	29	0.204122	192	ASP
/A:192	/B:469	2.54	10.5	0.509911	29	0.204122	192	ASP
/A:192	/B:470	2.57	10.5	0.509911	29	0.204122	192	ASP
/A:192	/B:471	2.69	10.5	0.509911	29	0.204122	192	ASP
/A:192	/B:231	1.85	10.5	0.509911	29	0.204122	192	ASP
/A:192	/B:467	1.98	10.5	0.509911	29	0.204122	192	ASP
/A:193	/B:231	2.18	6859.49	0.525983	47	0.267044	193	PRO
/A:193	/B:469	2.74	6859.49	0.525983	47	0.267044	193	PRO
/A:193	/B:467	2.15	6859.49	0.525983	47	0.267044	193	PRO
/A:193	/B:229	2.51	6859.49	0.525983	47	0.267044	193	PRO
/A:193	/B:262	2.48	6859.49	0.525983	47	0.267044	193	PRO
/A:194	/B:467	1.9	12.5	0.495532	29	0.199759	194	SER
/A:195	/B:467	1.42	7	0.470757	12	0.16344	195	LYS
/A:195	/B:469	2.31	7	0.470757	12	0.16344	195	LYS
/A:195	/B:468	1.84	7	0.470757	12	0.16344	195	LYS
/A:195	/B:264	1.56	7	0.470757	12	0.16344	195	LYS
/A:195	/B:466	1.75	7	0.470757	12	0.16344	195	LYS
/A:195	/B:465	2.02	7	0.470757	12	0.16344	195	LYS
/A:195	/B:464	1.94	7	0.470757	12	0.16344	195	LYS
/A:196	/B:262	1.33	1933.5	0.51054	46	0.240821	196	LEU
/A:196	/B:264	1.45	1933.5	0.51054	46	0.240821	196	LEU
/A:196	/B:467	1.26	1933.5	0.51054	46	0.240821	196	LEU
/A:196	/B:469	2.18	1933.5	0.51054	46	0.240821	196	LEU
/A:196	/B:231	1.55	1933.5	0.51054	46	0.240821	196	LEU
/A:196	/B:463	1.59	1933.5	0.51054	46	0.240821	196	LEU
/A:196	/B:420	1.59	1933.5	0.51054	46	0.240821	196	LEU
/A:196	/B:229	1.53	1933.5	0.51054	46	0.240821	196	LEU
/A:196	/B:468	1.72	1933.5	0.51054	46	0.240821	196	LEU
/A:196	/B:228	1.45	1933.5	0.51054	46	0.240821	196	LEU
/A:196	/B:336	1.65	1933.5	0.51054	46	0.240821	196	LEU
/A:197	/B:262	1.56	0	0.48203	29	0.195604	197	PRO
/A:197	/B:264	1.55	0	0.48203	29	0.195604	197	PRO
/A:197	/B:420	1.67	0	0.48203	29	0.195604	197	PRO
/A:197	/B:421	1.77	0	0.48203	29	0.195604	197	PRO
/A:197	/B:422	1.75	0	0.48203	29	0.195604	197	PRO
/A:197	/B:467	1.53	0	0.48203	29	0.195604	197	PRO
/A:197	/B:417	2.28	0	0.48203	29	0.195604	197	PRO
/A:197	/B:416	2.49	0	0.48203	29	0.195604	197	PRO
/A:197	/B:418	1.99	0	0.48203	29	0.195604	197	PRO
/A:197	/B:419	1.91	0	0.48203	29	0.195604	197	PRO
/A:197	/B:263	1.79	0	0.48203	29	0.195604	197	PRO
/A:197	/B:410	2.27	0	0.48203	29	0.195604	197	PRO
/A:197	/B:423	1.93	0	0.48203	29	0.195604	197	PRO
/A:197	/B:265	1.79	0	0.48203	29	0.195604	197	PRO
/A:197	/B:463	1.72	0	0.48203	29	0.195604	197	PRO
/A:198	/B:262	1.8	0	0.458257	12	0.159612	198	GLY
/A:198	/B:416	2.73	0	0.458257	12	0.159612	198	GLY
/A:198	/B:417	2.5	0	0.458257	12	0.159612	198	GLY
/A:198	/B:418	2.19	0	0.458257	12	0.159612	198	GLY
/A:198	/B:419	2.31	0	0.458257	12	0.159612	198	GLY
/A:198	/B:420	1.82	0	0.458257	12	0.159612	198	GLY
/A:198	/B:422	1.89	0	0.458257	12	0.159612	198	GLY
/A:198	/B:421	1.9	0	0.458257	12	0.159612	198	GLY
/A:199	/B:262	1.84	1013.03	0.496038	69	0.271623	199	GLN
/A:199	/B:416	2.72	1013.03	0.496038	69	0.271623	199	GLN
/A:199	/B:417	2.41	1013.03	0.496038	69	0.271623	199	GLN
/A:199	/B:420	1.95	1013.03	0.496038	69	0.271623	199	GLN
/A:199	/B:231	2.02	1013.03	0.496038	69	0.271623	199	GLN
/A:199	/B:260	1.99	1013.03	0.496038	69	0.271623	199	GLN
/A:199	/B:229	2.27	1013.03	0.496038	69	0.271623	199	GLN
/A:199	/B:261	2.26	1013.03	0.496038	69	0.271623	199	GLN
/A:199	/B:418	2.34	1013.03	0.496038	69	0.271623	199	GLN
/A:200	/B:420	2.51	4.6	0.458588	29	0.188496	200	SER
/A:200	/B:417	2.79	4.6	0.458588	29	0.188496	200	SER
/A:200	/B:419	2.99	4.6	0.458588	29	0.188496	200	SER
/A:201	/B:416	3.42	956.5	0.470589	46	0.224742	201	LYS
/A:201	/B:419	3.1	956.5	0.470589	46	0.224742	201	LYS
/A:202	/B:231	3.07	2000.15	0.484291	41	0.22465	202	VAL
/A:202	/B:233	3.22	2000.15	0.484291	41	0.22465	202	VAL
/A:202	/B:234	3.27	2000.15	0.484291	41	0.22465	202	VAL
/A:202	/B:260	3.33	2000.15	0.484291	41	0.22465	202	VAL
/A:202	/B:417	3.36	2000.15	0.484291	41	0.22465	202	VAL
/A:204	/B:234	2.91	2837.25	0.524385	29	0.219905	204	ASN
/A:204	/B:232	2.39	2837.25	0.524385	29	0.219905	204	ASN
/A:204	/B:233	2.89	2837.25	0.524385	29	0.219905	204	ASN
/A:204	/B:242	5.18	2837.25	0.524385	29	0.219905	204	ASN
/A:205	/B:231	1.57	11946.7	0.573782	75	0.349438	205	ALA
/A:205	/B:232	1.52	11946.7	0.573782	75	0.349438	205	ALA
/A:205	/B:233	1.71	11946.7	0.573782	75	0.349438	205	ALA
/A:205	/B:234	1.94	11946.7	0.573782	75	0.349438	205	ALA
/A:205	/B:260	2.3	11946.7	0.573782	75	0.349438	205	ALA
/A:205	/B:230	2.22	11946.7	0.573782	75	0.349438	205	ALA
/A:206	/B:231	1.02	12849	0.630334	18	0.273817	206	LEU
/A:206	/B:232	0.98	12849	0.630334	18	0.273817	206	LEU
/A:206	/B:233	1.11	12849	0.630334	18	0.273817	206	LEU
/A:206	/B:234	1.36	12849	0.630334	18	0.273817	206	LEU
/A:206	/B:230	1.21	12849	0.630334	18	0.273817	206	LEU
/A:206	/B:471	2.53	12849	0.630334	18	0.273817	206	LEU
/A:206	/B:236	1.56	12849	0.630334	18	0.273817	206	LEU
/A:206	/B:237	1.84	12849	0.630334	18	0.273817	206	LEU
/A:206	/B:235	1.43	12849	0.630334	18	0.273817	206	LEU
/A:206	/B:242	1.63	12849	0.630334	18	0.273817	206	LEU
/A:207	/B:230	1.46	51.2636	0.648402	46	0.275151	207	ALA
/A:207	/B:231	1.23	51.2636	0.648402	46	0.275151	207	ALA
/A:207	/B:232	1.12	51.2636	0.648402	46	0.275151	207	ALA
/A:207	/B:471	2.72	51.2636	0.648402	46	0.275151	207	ALA
/A:207	/B:229	1.6	51.2636	0.648402	46	0.275151	207	ALA
/A:207	/B:331	1.45	51.2636	0.648402	46	0.275151	207	ALA
/A:207	/B:337	1.77	51.2636	0.648402	46	0.275151	207	ALA
/A:207	/B:249	1.63	51.2636	0.648402	46	0.275151	207	ALA
/A:207	/B:332	1.53	51.2636	0.648402	46	0.275151	207	ALA
/A:207	/B:333	1.61	51.2636	0.648402	46	0.275151	207	ALA
/A:207	/B:472	2.56	51.2636	0.648402	46	0.275151	207	ALA
/A:208	/B:159	1.61	952.164	0.670118	12	0.227851	208	ALA
/A:208	/B:161	1.25	952.164	0.670118	12	0.227851	208	ALA
/A:208	/B:230	1.38	952.164	0.670118	12	0.227851	208	ALA
/A:208	/B:232	1.2	952.164	0.670118	12	0.227851	208	ALA
/A:208	/B:249	1.51	952.164	0.670118	12	0.227851	208	ALA
/A:208	/B:331	1.25	952.164	0.670118	12	0.227851	208	ALA
/A:208	/B:471	2.64	952.164	0.670118	12	0.227851	208	ALA
/A:208	/B:229	1.57	952.164	0.670118	12	0.227851	208	ALA
/A:208	/B:253	1.73	952.164	0.670118	12	0.227851	208	ALA
/A:208	/B:337	1.62	952.164	0.670118	12	0.227851	208	ALA
/A:208	/B:332	1.37	952.164	0.670118	12	0.227851	208	ALA
/A:208	/B:333	1.44	952.164	0.670118	12	0.227851	208	ALA
/A:208	/B:160	1.52	952.164	0.670118	12	0.227851	208	ALA
/A:208	/B:236	1.66	952.164	0.670118	12	0.227851	208	ALA
/A:208	/B:162	1.51	952.164	0.670118	12	0.227851	208	ALA
/A:209	/B:161	1.33	4928.27	0.75046	52	0.335968	209	ILE
/A:209	/B:249	1.7	4928.27	0.75046	52	0.335968	209	ILE
/A:209	/B:331	1.46	4928.27	0.75046	52	0.335968	209	ILE
/A:209	/B:333	1.66	4928.27	0.75046	52	0.335968	209	ILE
/A:209	/B:471	3.29	4928.27	0.75046	52	0.335968	209	ILE
/A:209	/B:473	4.1	4928.27	0.75046	52	0.335968	209	ILE
/A:209	/B:162	1.64	4928.27	0.75046	52	0.335968	209	ILE
/A:209	/B:164	1.73	4928.27	0.75046	52	0.335968	209	ILE
/A:209	/B:332	1.62	4928.27	0.75046	52	0.335968	209	ILE
/A:209	/B:472	2.68	4928.27	0.75046	52	0.335968	209	ILE
/A:209	/B:229	1.94	4928.27	0.75046	52	0.335968	209	ILE
/A:209	/B:334	1.98	4928.27	0.75046	52	0.335968	209	ILE
/A:209	/B:470	2.65	4928.27	0.75046	52	0.335968	209	ILE
/A:210	/B:161	1.5	1298.03	0.754892	12	0.255015	210	HIS
/A:210	/B:162	1.77	1298.03	0.754892	12	0.255015	210	HIS
/A:210	/B:163	1.83	1298.03	0.754892	12	0.255015	210	HIS
/A:210	/B:164	1.92	1298.03	0.754892	12	0.255015	210	HIS
/A:210	/B:331	1.62	1298.03	0.754892	12	0.255015	210	HIS
/A:210	/B:333	1.74	1298.03	0.754892	12	0.255015	210	HIS
/A:210	/B:473	2.98	1298.03	0.754892	12	0.255015	210	HIS
/A:210	/B:332	1.69	1298.03	0.754892	12	0.255015	210	HIS
/A:210	/B:195	2.62	1298.03	0.754892	12	0.255015	210	HIS
/A:210	/B:334	2.19	1298.03	0.754892	12	0.255015	210	HIS
/A:211	/B:161	1.73	2588.03	0.852412	18	0.300008	211	VAL
/A:211	/B:163	2.04	2588.03	0.852412	18	0.300008	211	VAL
/A:211	/B:164	2.08	2588.03	0.852412	18	0.300008	211	VAL
/A:211	/B:473	3.45	2588.03	0.852412	18	0.300008	211	VAL
/A:211	/B:243	2	2588.03	0.852412	18	0.300008	211	VAL
/A:211	/B:195	2.77	2588.03	0.852412	18	0.300008	211	VAL
/A:211	/B:242	2.35	2588.03	0.852412	18	0.300008	211	VAL
/A:211	/B:244	2.27	2588.03	0.852412	18	0.300008	211	VAL
/A:212	/B:473	3.11	2789.7	0.976765	46	0.385999	212	ALA
/A:212	/B:243	1.8	2789.7	0.976765	46	0.385999	212	ALA
/A:212	/B:195	2.66	2789.7	0.976765	46	0.385999	212	ALA
/A:213	/B:195	2.55	536.626	0.990831	58	0.401507	213	PRO
/A:213	/B:163	2.08	536.626	0.990831	58	0.401507	213	PRO
/A:213	/B:164	2.12	536.626	0.990831	58	0.401507	213	PRO
/A:213	/B:165	2.59	536.626	0.990831	58	0.401507	213	PRO
/A:215	/B:243	1.53	1320.95	0.974708	46	0.379459	215	ASP
/A:215	/B:473	3.26	1320.95	0.974708	46	0.379459	215	ASP
/A:216	/B:243	1.57	2432.5	1.0216	86	0.465871	216	ALA
/A:217	/B:243	1.7	3462.31	1.06526	110	0.5239	217	ASN
/A:218	/B:243	1.62	479.544	1.03059	112	0.504733	218	LYS
/A:219	/B:243	1.69	1012.16	1.01676	80	0.448527	219	MET
/A:219	/B:241	2.2	1012.16	1.01676	80	0.448527	219	MET
/A:219	/B:244	1.8	1012.16	1.01676	80	0.448527	219	MET
/A:219	/B:242	2.07	1012.16	1.01676	80	0.448527	219	MET
/A:220	/B:245	1.78	26118.2	1.07313	197	0.764732	220	ARG
/A:220	/B:246	2.06	26118.2	1.07313	197	0.764732	220	ARG
/A:220	/B:247	2.32	26118.2	1.07313	197	0.764732	220	ARG
/A:220	/B:248	2.32	26118.2	1.07313	197	0.764732	220	ARG
/A:220	/B:243	1.64	26118.2	1.07313	197	0.764732	220	ARG
/A:220	/B:244	1.74	26118.2	1.07313	197	0.764732	220	ARG
/A:223	/B:241	2.44	1051.44	1.04313	81	0.458394	223	MET
/A:226	/B:241	2.76	271.562	0.957556	75	0.419088	226	GLU
/A:246	/B:178	2.42	30.2222	0.910561	46	0.354761	246	GLY
/A:247	/B:178	2.24	5069.59	0.934523	107	0.485553	247	LYS
/A:247	/B:173	1.88	5069.59	0.934523	107	0.485553	247	LYS
/A:247	/B:175	2.15	5069.59	0.934523	107	0.485553	247	LYS
/A:247	/B:189	1.43	5069.59	0.934523	107	0.485553	247	LYS
/A:247	/B:188	1.53	5069.59	0.934523	107	0.485553	247	LYS
/A:247	/B:187	1.68	5069.59	0.934523	107	0.485553	247	LYS
/A:247	/B:190	1.56	5069.59	0.934523	107	0.485553	247	LYS
/A:248	/B:178	2.24	811.079	0.944702	35	0.349672	248	ALA
/A:248	/B:189	1.21	811.079	0.944702	35	0.349672	248	ALA
/A:248	/B:173	1.66	811.079	0.944702	35	0.349672	248	ALA
/A:248	/B:187	1.44	811.079	0.944702	35	0.349672	248	ALA
/A:248	/B:188	1.25	811.079	0.944702	35	0.349672	248	ALA
/A:248	/B:190	1.46	811.079	0.944702	35	0.349672	248	ALA
/A:249	/B:173	1.64	4823.86	0.94958	52	0.396079	249	LEU
/A:249	/B:178	2.45	4823.86	0.94958	52	0.396079	249	LEU
/A:249	/B:187	1.36	4823.86	0.94958	52	0.396079	249	LEU
/A:249	/B:188	1.13	4823.86	0.94958	52	0.396079	249	LEU
/A:249	/B:189	1.24	4823.86	0.94958	52	0.396079	249	LEU
/A:249	/B:175	2.09	4823.86	0.94958	52	0.396079	249	LEU
/A:249	/B:181	2.97	4823.86	0.94958	52	0.396079	249	LEU
/A:249	/B:185	2.54	4823.86	0.94958	52	0.396079	249	LEU
/A:249	/B:174	1.88	4823.86	0.94958	52	0.396079	249	LEU
/A:250	/B:173	1.57	40212.4	1.05724	65.8	0.594665	250	TYR
/A:250	/B:187	1.19	40212.4	1.05724	65.8	0.594665	250	TYR
/A:250	/B:188	0.99	40212.4	1.05724	65.8	0.594665	250	TYR
/A:250	/B:189	1.21	40212.4	1.05724	65.8	0.594665	250	TYR
/A:250	/B:186	1.65	40212.4	1.05724	65.8	0.594665	250	TYR
/A:250	/B:171	1.48	40212.4	1.05724	65.8	0.594665	250	TYR
/A:250	/B:185	2.47	40212.4	1.05724	65.8	0.594665	250	TYR
/A:250	/B:190	1.35	40212.4	1.05724	65.8	0.594665	250	TYR
/A:250	/B:170	1.51	40212.4	1.05724	65.8	0.594665	250	TYR
/A:251	/B:185	2.46	765.467	0.98751	52	0.391266	251	TYR
/A:251	/B:186	1.83	765.467	0.98751	52	0.391266	251	TYR
/A:251	/B:187	1.55	765.467	0.98751	52	0.391266	251	TYR
/A:251	/B:181	3.29	765.467	0.98751	52	0.391266	251	TYR
/A:251	/B:182	3.51	765.467	0.98751	52	0.391266	251	TYR
/A:251	/B:188	1.39	765.467	0.98751	52	0.391266	251	TYR
/A:251	/B:170	1.91	765.467	0.98751	52	0.391266	251	TYR
/A:252	/B:186	2.15	42856.2	0.986632	109	0.656942	252	ARG
/A:252	/B:187	1.72	42856.2	0.986632	109	0.656942	252	ARG
/A:252	/B:188	1.81	42856.2	0.986632	109	0.656942	252	ARG
/A:252	/B:170	2.28	42856.2	0.986632	109	0.656942	252	ARG
/A:253	/B:188	2.09	765.147	0.934289	29	0.336169	253	SER
/A:254	/B:170	2.54	62004.1	1.01698	75	0.685747	254	VAL
/A:254	/B:188	3.11	62004.1	1.01698	75	0.685747	254	VAL
/A:254	/B:190	2.8	62004.1	1.01698	75	0.685747	254	VAL
/A:254	/B:189	2.75	62004.1	1.01698	75	0.685747	254	VAL
/A:254	/B:171	2.57	62004.1	1.01698	75	0.685747	254	VAL
/A:255	/B:170	2.8	16804.2	0.960462	46	0.437479	255	ALA
/A:255	/B:188	2.77	16804.2	0.960462	46	0.437479	255	ALA
/A:256	/B:170	2.64	4664.03	1.00525	89	0.474962	256	LYS
/A:259	/B:170	2.05	25268.7	1.00284	81	0.54367	259	ARG
/A:259	/B:205	4.89	25268.7	1.00284	81	0.54367	259	ARG
/A:260	/B:169	1.57	1842.67	0.880634	35	0.33435	260	ASN
/A:260	/B:170	1.95	1842.67	0.880634	35	0.33435	260	ASN
/A:260	/B:168	1.71	1842.67	0.880634	35	0.33435	260	ASN
/A:260	/B:171	2.74	1842.67	0.880634	35	0.33435	260	ASN
/A:260	/B:188	3.38	1842.67	0.880634	35	0.33435	260	ASN
/A:261	/B:168	1.04	5018.64	0.889367	35	0.349794	261	VAL
/A:261	/B:169	1.13	5018.64	0.889367	35	0.349794	261	VAL
/A:261	/B:170	1.27	5018.64	0.889367	35	0.349794	261	VAL
/A:261	/B:167	1.31	5018.64	0.889367	35	0.349794	261	VAL
/A:261	/B:193	1.76	5018.64	0.889367	35	0.349794	261	VAL
/A:261	/B:205	3.12	5018.64	0.889367	35	0.349794	261	VAL
/A:261	/B:201	2.53	5018.64	0.889367	35	0.349794	261	VAL
/A:261	/B:198	2.12	5018.64	0.889367	35	0.349794	261	VAL
/A:261	/B:202	2.48	5018.64	0.889367	35	0.349794	261	VAL
/A:261	/B:197	2.52	5018.64	0.889367	35	0.349794	261	VAL
/A:262	/B:167	1.2	12447.5	0.900421	30	0.37461	262	MET
/A:262	/B:168	1.29	12447.5	0.900421	30	0.37461	262	MET
/A:262	/B:169	1.21	12447.5	0.900421	30	0.37461	262	MET
/A:262	/B:170	1.75	12447.5	0.900421	30	0.37461	262	MET
/A:262	/B:190	1.98	12447.5	0.900421	30	0.37461	262	MET
/A:262	/B:193	1.93	12447.5	0.900421	30	0.37461	262	MET
/A:262	/B:202	2.77	12447.5	0.900421	30	0.37461	262	MET
/A:262	/B:166	1.7	12447.5	0.900421	30	0.37461	262	MET
/A:263	/B:166	1.72	227.673	0.940917	58	0.385089	263	PRO
/A:263	/B:167	1.19	227.673	0.940917	58	0.385089	263	PRO
/A:263	/B:168	1.25	227.673	0.940917	58	0.385089	263	PRO
/A:263	/B:202	2.52	227.673	0.940917	58	0.385089	263	PRO
/A:263	/B:205	2.98	227.673	0.940917	58	0.385089	263	PRO
/A:264	/B:166	1.61	384.415	1.01333	58	0.407734	264	LEU
/A:264	/B:167	1.2	384.415	1.01333	58	0.407734	264	LEU
/A:264	/B:168	1.32	384.415	1.01333	58	0.407734	264	LEU
/A:264	/B:202	2.48	384.415	1.01333	58	0.407734	264	LEU
/A:264	/B:190	1.77	384.415	1.01333	58	0.407734	264	LEU
/A:264	/B:165	2.05	384.415	1.01333	58	0.407734	264	LEU
/A:264	/B:192	1.83	384.415	1.01333	58	0.407734	264	LEU
/A:265	/B:166	1.55	23634.4	1.05337	98	0.581213	265	TRP
/A:265	/B:168	1.35	23634.4	1.05337	98	0.581213	265	TRP
/A:265	/B:245	2.5	23634.4	1.05337	98	0.581213	265	TRP
/A:265	/B:247	2.83	23634.4	1.05337	98	0.581213	265	TRP
/A:265	/B:202	2.62	23634.4	1.05337	98	0.581213	265	TRP
/A:265	/B:167	1.33	23634.4	1.05337	98	0.581213	265	TRP
/A:265	/B:246	2.38	23634.4	1.05337	98	0.581213	265	TRP
/A:267	/B:168	1.37	13397.8	0.981987	92	0.508138	267	VAL
/A:267	/B:190	1.6	13397.8	0.981987	92	0.508138	267	VAL
/A:267	/B:170	1.52	13397.8	0.981987	92	0.508138	267	VAL
/A:267	/B:167	1.31	13397.8	0.981987	92	0.508138	267	VAL
/A:271	/B:190	1.83	25963.1	1.00904	87	0.558503	271	LEU
/A:278	/B:181	3.54	192.367	0.932338	46	0.362034	278	ALA
/A:278	/B:187	1.93	192.367	0.932338	46	0.362034	278	ALA
/A:279	/B:181	2.84	26108.6	1.03356	57.4	0.516459	279	TRP
/A:280	/B:178	2.15	5904.96	0.925854	58	0.403372	280	PHE
/A:280	/B:179	2.25	5904.96	0.925854	58	0.403372	280	PHE
/A:280	/B:181	2.99	5904.96	0.925854	58	0.403372	280	PHE
/A:280	/B:177	2.63	5904.96	0.925854	58	0.403372	280	PHE
/A:280	/B:180	2.89	5904.96	0.925854	58	0.403372	280	PHE
/A:281	/B:179	2.24	4044.62	0.859586	18	0.308054	281	ALA
/A:282	/B:179	2.51	1160.83	0.850882	30	0.314099	282	ILE
/A:282	/B:178	2.6	1160.83	0.850882	30	0.314099	282	ILE
/A:282	/B:177	2.73	1160.83	0.850882	30	0.314099	282	ILE
/A:345	/B:190	1.49	42354.1	1.0965	118.6	0.704563	345	HIS
/A:347	/B:190	1.33	1895.39	1.01622	58	0.414697	347	ILE
/A:347	/B:189	1.33	1895.39	1.01622	58	0.414697	347	ILE
/A:347	/B:168	1.59	1895.39	1.01622	58	0.414697	347	ILE
/A:347	/B:191	1.32	1895.39	1.01622	58	0.414697	347	ILE
/A:348	/B:190	1.58	5294.13	0.959774	92	0.468753	348	ARG
/A:348	/B:189	1.6	5294.13	0.959774	92	0.468753	348	ARG
/A:348	/B:191	1.56	5294.13	0.959774	92	0.468753	348	ARG
/A:349	/B:191	2.19	716.101	0.929789	69	0.402285	349	SER
/A:349	/B:190	2.43	716.101	0.929789	69	0.402285	349	SER
/A:349	/B:192	2.46	716.101	0.929789	69	0.402285	349	SER
/A:351	/B:178	4.18	5644.75	0.863892	36	0.346263	351	MET
/A:351	/B:173	3.56	5644.75	0.863892	36	0.346263	351	MET
/A:353	/B:189	1.41	891.701	0.938685	123	0.497066	353	ASP
/A:353	/B:190	1.54	891.701	0.938685	123	0.497066	353	ASP
/A:426	/B:179	2.76	795.971	0.696213	24	0.255459	426	PRO
/A:426	/B:180	3.04	795.971	0.696213	24	0.255459	426	PRO
/A:432	/B:182	5.86	0.0769231	0.684556	12	0.228406	432	ALA
/A:432	/B:180	5.42	0.0769231	0.684556	12	0.228406	432	ALA
/A:432	/B:181	5.38	0.0769231	0.684556	12	0.228406	432	ALA
/A:433	/B:180	5.37	750.356	0.707507	12	0.238405	433	GLY
/A:433	/B:181	5.39	750.356	0.707507	12	0.238405	433	GLY
/A:433	/B:182	5.63	750.356	0.707507	12	0.238405	433	GLY
/A:433	/B:179	5.75	750.356	0.707507	12	0.238405	433	GLY
/A:434	/B:180	4.86	2853.08	0.801574	46	0.332997	434	ASP
/A:434	/B:181	4.88	2853.08	0.801574	46	0.332997	434	ASP
/A:434	/B:182	5.43	2853.08	0.801574	46	0.332997	434	ASP
/A:434	/B:179	5.18	2853.08	0.801574	46	0.332997	434	ASP
/A:435	/B:179	4.11	374.377	0.710961	18	0.248093	435	GLU
/A:435	/B:180	3.99	374.377	0.710961	18	0.248093	435	GLU
/A:435	/B:181	4.63	374.377	0.710961	18	0.248093	435	GLU
/A:435	/B:182	5.19	374.377	0.710961	18	0.248093	435	GLU
/A:436	/B:179	3.41	2308.78	0.704958	18	0.254058	436	GLY
/A:436	/B:180	3.84	2308.78	0.704958	18	0.254058	436	GLY
/A:436	/B:178	4.41	2308.78	0.704958	18	0.254058	436	GLY
/A:436	/B:181	4.5	2308.78	0.704958	18	0.254058	436	GLY
/A:437	/B:179	2.58	3655.71	0.790404	72	0.376826	437	GLU
/A:437	/B:180	3.15	3655.71	0.790404	72	0.376826	437	GLU
/A:438	/B:179	2.69	14635.4	0.855266	80	0.454295	438	ARG
/A:438	/B:180	3.19	14635.4	0.855266	80	0.454295	438	ARG
/A:438	/B:181	3.66	14635.4	0.855266	80	0.454295	438	ARG
/A:439	/B:179	2.23	3119.54	0.877708	47	0.358906	439	LEU
/A:478	/B:178	3.1	3639.07	0.936221	93	0.45662	478	MET
/A:480	/B:177	3.58	1766.84	0.884632	86	0.421553	480	GLU
/A:481	/B:177	4.06	572.453	0.828378	41	0.323501	481	LEU
/A:481	/B:178	4.6	572.453	0.828378	41	0.323501	481	LEU
/A:481	/B:174	4.8	572.453	0.828378	41	0.323501	481	LEU
/A:481	/B:175	4.64	572.453	0.828378	41	0.323501	481	LEU
/A:481	/B:179	5.15	572.453	0.828378	41	0.323501	481	LEU
/A:482	/B:177	7.4	1819.41	0.906347	69	0.399602	482	MET
/A:482	/B:178	8.29	1819.41	0.906347	69	0.399602	482	MET
/A:482	/B:174	6.65	1819.41	0.906347	69	0.399602	482	MET
/A:482	/B:176	9.75	1819.41	0.906347	69	0.399602	482	MET
/A:482	/B:173	8.21	1819.41	0.906347	69	0.399602	482	MET
/A:482	/B:175	8.08	1819.41	0.906347	69	0.399602	482	MET
/A:483	/B:173	8.73	2936.72	0.806633	35	0.31626	483	VAL
/A:483	/B:174	6.21	2936.72	0.806633	35	0.31626	483	VAL
/A:483	/B:177	7.56	2936.72	0.806633	35	0.31626	483	VAL
/A:483	/B:178	9.68	2936.72	0.806633	35	0.31626	483	VAL
/A:483	/B:175	9.41	2936.72	0.806633	35	0.31626	483	VAL
/A:483	/B:176	8.95	2936.72	0.806633	35	0.31626	483	VAL
/A:484	/B:173	6.47	1121.94	0.790684	35	0.304103	484	HIS
/A:484	/B:174	5.53	1121.94	0.790684	35	0.304103	484	HIS
/A:484	/B:172	7.3	1121.94	0.790684	35	0.304103	484	HIS
/A:484	/B:189	8.59	1121.94	0.790684	35	0.304103	484	HIS
/A:485	/B:172	6.04	2075.19	0.773115	29	0.292449	485	THR
/A:485	/B:173	7.2	2075.19	0.773115	29	0.292449	485	THR
/A:485	/B:174	5.72	2075.19	0.773115	29	0.292449	485	THR
/A:485	/B:189	8.62	2075.19	0.773115	29	0.292449	485	THR
/A:485	/B:171	7.27	2075.19	0.773115	29	0.292449	485	THR
/A:485	/B:191	9.17	2075.19	0.773115	29	0.292449	485	THR
/A:485	/B:188	7.01	2075.19	0.773115	29	0.292449	485	THR
/A:485	/B:190	9.27	2075.19	0.773115	29	0.292449	485	THR
/A:485	/B:169	8.68	2075.19	0.773115	29	0.292449	485	THR
/A:486	/B:171	6.54	1530.86	0.712092	12	0.242941	486	MET
/A:486	/B:172	5.55	1530.86	0.712092	12	0.242941	486	MET
/A:486	/B:173	6.16	1530.86	0.712092	12	0.242941	486	MET
/A:486	/B:174	7.66	1530.86	0.712092	12	0.242941	486	MET
/A:486	/B:189	7.07	1530.86	0.712092	12	0.242941	486	MET
/A:487	/B:171	7.69	1418.21	0.692975	12	0.236676	487	THR
/A:487	/B:172	6.96	1418.21	0.692975	12	0.236676	487	THR
/A:488	/B:171	8.09	1605.62	0.705248	29	0.269927	488	ALA
/A:488	/B:172	9.37	1605.62	0.705248	29	0.269927	488	ALA
/A:489	/B:169	9.97	62.5	0.681699	29	0.256554	489	VAL
/A:489	/B:171	8.97	62.5	0.681699	29	0.256554	489	VAL
/A:1	NA	NA	0	0.175674	6	0.0635561	1	MET
/A:10	NA	NA	8676	0.222694	12	0.12294	10	SER
/A:100	NA	NA	3309.39	0.682655	98	0.386669	100	ILE
/A:101	NA	NA	10144.8	0.719759	70	0.378098	101	LEU
/A:102	NA	NA	415.177	0.698384	63	0.320575	102	SER
/A:103	NA	NA	193.994	0.657325	80	0.335967	103	ALA
/A:104	NA	NA	2138.87	0.702564	123	0.430309	104	GLU
/A:105	NA	NA	8574.47	0.719997	75	0.380307	105	GLN
/A:106	NA	NA	2800.44	0.674939	80	0.351818	106	GLN
/A:107	NA	NA	207.545	0.675646	52	0.294214	107	ALA
/A:108	NA	NA	1145.81	0.67633	46	0.288049	108	SER
/A:109	NA	NA	2553.77	0.694748	46	0.299317	109	ALA
/A:11	NA	NA	9620	0.230934	12	0.129246	11	ALA
/A:110	NA	NA	3294.94	0.650607	35	0.270271	110	THR
/A:111	NA	NA	3521.03	0.652283	29	0.261539	111	VAL
/A:112	NA	NA	2603.03	0.639534	29	0.253966	112	PRO
/A:113	NA	NA	0	0.593493	12	0.200723	113	GLN
/A:114	NA	NA	1023.03	0.652617	46	0.280345	114	GLU
/A:115	NA	NA	0.666667	0.604794	18	0.214314	115	ASP
/A:116	NA	NA	783.933	0.666228	52	0.293673	116	ASN
/A:117	/B:200	20.45	233.433	0.657784	35	0.260124	117	PRO
/A:117	/B:194	21.56	233.433	0.657784	35	0.260124	117	PRO
/A:117	/B:197	19.66	233.433	0.657784	35	0.260124	117	PRO
/A:118	/B:194	21.39	12	0.617325	35	0.246933	118	HIS
/A:118	/B:197	18.73	12	0.617325	35	0.246933	118	HIS
/A:118	/B:200	20.67	12	0.617325	35	0.246933	118	HIS
/A:118	/B:450	21.8	12	0.617325	35	0.246933	118	HIS
/A:118	/B:196	21.62	12	0.617325	35	0.246933	118	HIS
/A:119	/B:197	19.89	2450.97	0.684036	63	0.324411	119	ALA
/A:119	/B:200	20.2	2450.97	0.684036	63	0.324411	119	ALA
/A:119	/B:450	22.06	2450.97	0.684036	63	0.324411	119	ALA
/A:12	NA	NA	10560	0.239767	12	0.135717	12	LEU
/A:120	/B:197	18.27	882	0.634679	52	0.284477	120	ILE
/A:120	/B:200	19.64	882	0.634679	52	0.284477	120	ILE
/A:120	/B:446	19.12	882	0.634679	52	0.284477	120	ILE
/A:120	/B:450	20.36	882	0.634679	52	0.284477	120	ILE
/A:120	/B:201	17.16	882	0.634679	52	0.284477	120	ILE
/A:120	/B:196	20.22	882	0.634679	52	0.284477	120	ILE
/A:120	/B:198	20.56	882	0.634679	52	0.284477	120	ILE
/A:120	/B:204	17.83	882	0.634679	52	0.284477	120	ILE
/A:120	/B:442	19.09	882	0.634679	52	0.284477	120	ILE
/A:120	/B:199	18.89	882	0.634679	52	0.284477	120	ILE
/A:120	/B:202	18.83	882	0.634679	52	0.284477	120	ILE
/A:121	/B:197	18.48	3326.97	0.705737	46	0.305771	121	VAL
/A:121	/B:442	17.39	3326.97	0.705737	46	0.305771	121	VAL
/A:122	/B:442	16.92	1827	0.653428	35	0.265217	122	VAL
/A:122	/B:446	18.2	1827	0.653428	35	0.265217	122	VAL
/A:122	/B:201	17.25	1827	0.653428	35	0.265217	122	VAL
/A:122	/B:204	16.75	1827	0.653428	35	0.265217	122	VAL
/A:122	/B:205	16.02	1827	0.653428	35	0.265217	122	VAL
/A:122	/B:397	21.64	1827	0.653428	35	0.265217	122	VAL
/A:122	/B:440	18.44	1827	0.653428	35	0.265217	122	VAL
/A:122	/B:443	17.59	1827	0.653428	35	0.265217	122	VAL
/A:122	/B:208	15.07	1827	0.653428	35	0.265217	122	VAL
/A:122	/B:200	18.88	1827	0.653428	35	0.265217	122	VAL
/A:123	/B:442	17.2	7019.97	0.729583	29	0.299128	123	THR
/A:123	/B:208	15.55	7019.97	0.729583	29	0.299128	123	THR
/A:124	/B:208	15.62	7952.97	0.818822	29	0.330013	124	ASP
/A:124	/B:440	19.08	7952.97	0.818822	29	0.330013	124	ASP
/A:124	/B:442	17.17	7952.97	0.818822	29	0.330013	124	ASP
/A:124	/B:397	23.23	7952.97	0.818822	29	0.330013	124	ASP
/A:125	/B:208	16.77	3008.96	0.789101	18	0.282456	125	TYR
/A:126	/B:208	14.11	8537.93	0.848194	29	0.341297	126	ASP
/A:126	/B:442	17.66	8537.93	0.848194	29	0.341297	126	ASP
/A:126	/B:205	15.81	8537.93	0.848194	29	0.341297	126	ASP
/A:126	/B:212	13.97	8537.93	0.848194	29	0.341297	126	ASP
/A:127	/B:208	12.94	9095.72	0.911336	63	0.420268	127	ARG
/A:127	/B:212	12.21	9095.72	0.911336	63	0.420268	127	ARG
/A:128	/B:208	11.93	47.119	0.799782	29	0.292388	128	ALA
/A:128	/B:212	11.73	47.119	0.799782	29	0.292388	128	ALA
/A:128	/B:209	10.95	47.119	0.799782	29	0.292388	128	ALA
/A:128	/B:216	14.52	47.119	0.799782	29	0.292388	128	ALA
/A:129	/B:212	11.75	171.573	0.871728	46	0.343525	129	GLU
/A:129	/B:137	24.42	171.573	0.871728	46	0.343525	129	GLU
/A:13	NA	NA	11496	0.249262	12	0.142373	13	ASN
/A:130	NA	NA	8819.06	0.9438	80	0.457787	130	ASP
/A:131	/B:208	10.03	762.119	0.866598	46	0.344344	131	ALA
/A:131	/B:212	10.81	762.119	0.866598	46	0.344344	131	ALA
/A:131	/B:442	12.38	762.119	0.866598	46	0.344344	131	ALA
/A:132	/B:212	10.48	536.888	0.8371	63	0.363234	132	LEU
/A:132	/B:137	23.06	536.888	0.8371	63	0.363234	132	LEU
/A:132	/B:216	11.81	536.888	0.8371	63	0.363234	132	LEU
/A:132	/B:140	21.16	536.888	0.8371	63	0.363234	132	LEU
/A:133	/B:137	22.73	2420.02	0.917347	63	0.395212	133	GLU
/A:134	/B:205	10.08	10355.3	0.980614	69	0.456552	134	GLU
/A:134	/B:442	13.9	10355.3	0.980614	69	0.456552	134	GLU
/A:136	/B:137	23.52	955.329	0.923217	29	0.333569	136	ASP
/A:138	/B:201	10.17	10740.3	0.935882	58	0.425892	138	TYR
/A:138	/B:166	10.12	10740.3	0.935882	58	0.425892	138	TYR
/A:138	/B:198	10.33	10740.3	0.935882	58	0.425892	138	TYR
/A:139	/B:202	10.86	3064.4	0.97477	52	0.396651	139	GLY
/A:139	/B:247	10.58	3064.4	0.97477	52	0.396651	139	GLY
/A:139	/B:250	10.55	3064.4	0.97477	52	0.396651	139	GLY
/A:139	/B:251	10.68	3064.4	0.97477	52	0.396651	139	GLY
/A:139	/B:158	10.69	3064.4	0.97477	52	0.396651	139	GLY
/A:14	NA	NA	12428	0.259493	12	0.149236	14	GLY
/A:140	/B:247	10.91	1.9	0.843695	29	0.305556	140	ASP
/A:140	/B:250	11.42	1.9	0.843695	29	0.305556	140	ASP
/A:140	/B:251	10.43	1.9	0.843695	29	0.305556	140	ASP
/A:140	/B:254	10.7	1.9	0.843695	29	0.305556	140	ASP
/A:141	/B:202	10.14	2047.67	0.845977	41	0.334792	141	TRP
/A:141	/B:210	11.5	2047.67	0.845977	41	0.334792	141	TRP
/A:141	/B:207	12.8	2047.67	0.845977	41	0.334792	141	TRP
/A:141	/B:204	14.1	2047.67	0.845977	41	0.334792	141	TRP
/A:141	/B:208	12.53	2047.67	0.845977	41	0.334792	141	TRP
/A:141	/B:213	13.3	2047.67	0.845977	41	0.334792	141	TRP
/A:141	/B:326	11.34	2047.67	0.845977	41	0.334792	141	TRP
/A:141	/B:247	10.88	2047.67	0.845977	41	0.334792	141	TRP
/A:15	NA	NA	13356	0.270551	18	0.166487	15	ALA
/A:150	NA	NA	1277	0.864042	63	0.374405	150	ARG
/A:152	/B:239	11.55	0	0.86921	12	0.28454	152	GLU
/A:152	/B:241	11.28	0	0.86921	12	0.28454	152	GLU
/A:153	/B:241	10.42	1224.05	0.98765	64	0.41346	153	LEU
/A:156	NA	NA	4689.04	1.03319	71	0.453101	156	MET
/A:157	NA	NA	125.108	1.00419	64	0.414064	157	GLU
/A:158	NA	NA	3361.38	0.996341	42	0.387484	158	LEU
/A:159	NA	NA	1387.73	0.933866	46	0.367313	159	SER
/A:16	NA	NA	14280	0.282538	18	0.173852	16	THR
/A:160	NA	NA	430.932	0.810485	46	0.325952	160	PRO
/A:161	NA	NA	6.2	0.780183	29	0.286266	161	GLY
/A:162	/B:127	26.48	9	0.775039	29	0.284713	162	ARG
/A:162	/B:129	26.91	9	0.775039	29	0.284713	162	ARG
/A:162	/B:128	28	9	0.775039	29	0.284713	162	ARG
/A:162	/B:130	27.17	9	0.775039	29	0.284713	162	ARG
/A:163	NA	NA	3567.97	0.81739	70	0.381293	163	MET
/A:164	/B:126	27.69	252.892	0.780256	46	0.316046	164	GLY
/A:165	/B:126	26.8	0	0.690685	12	0.230269	165	GLU
/A:165	/B:127	25.92	0	0.690685	12	0.230269	165	GLU
/A:165	/B:124	27.42	0	0.690685	12	0.230269	165	GLU
/A:165	/B:125	27.48	0	0.690685	12	0.230269	165	GLU
/A:166	/B:126	26.28	725.108	0.746149	29	0.278815	166	ARG
/A:167	/B:126	27.28	3520.44	0.81707	50.6	0.348179	167	TYR
/A:168	NA	NA	887.645	0.757454	52	0.321822	168	ASP
/A:169	NA	NA	0	0.672758	12	0.224819	169	PRO
/A:17	NA	NA	15200	0.295578	29	0.200133	17	SER
/A:170	NA	NA	105.341	0.725271	29	0.269972	170	LEU
/A:171	NA	NA	1192.14	0.780045	35	0.301152	171	SER
/A:172	NA	NA	1292.73	0.891107	18	0.306555	172	PRO
/A:173	NA	NA	11400.7	0.940637	121.6	0.53761	173	ARG
/A:174	NA	NA	27331.7	1.03391	70	0.542809	174	ALA
/A:175	NA	NA	24541.5	1.03347	92.2	0.569001	175	PHE
/A:176	NA	NA	13827.6	1.09205	145	0.633006	176	GLN
/A:18	NA	NA	16116	0.309815	52	0.247066	18	ALA
/A:19	NA	NA	10252	0.325361	35	0.199414	19	PHE
/A:2	NA	NA	980	0.180961	12	0.0792621	2	LEU
/A:20	NA	NA	6740	0.315137	29	0.172011	20	SER
/A:203	NA	NA	1891	0.483594	29	0.203694	203	LYS
/A:21	NA	NA	18840	0.33121	46	0.254387	21	ARG
/A:214	NA	NA	1552.06	1.00985	63	0.419838	214	ASN
/A:22	NA	NA	0	0.319565	12	0.11745	22	ALA
/A:221	NA	NA	7483.34	1.0593	135.6	0.581596	221	PHE
/A:222	NA	NA	933.336	1.01417	146	0.559098	222	ARG
/A:224	NA	NA	10482.9	1.06761	104	0.542734	224	ALA
/A:225	NA	NA	2933.29	1.0165	107.4	0.502547	225	PHE
/A:227	NA	NA	5125.26	1.03127	104	0.510112	227	TRP
/A:228	NA	NA	1771.61	1.03376	92	0.47706	228	CYS
/A:229	NA	NA	177.219	0.973878	98	0.462587	229	LEU
/A:23	NA	NA	20636	0.337218	29	0.234682	23	VAL
/A:230	NA	NA	2833.92	0.987032	98	0.477284	230	MET
/A:231	NA	NA	1482.84	0.979761	98	0.469633	231	ASN
/A:232	NA	NA	1399	0.999486	103	0.483752	232	ILE
/A:233	NA	NA	2912.02	0.928268	122	0.500343	233	TRP
/A:234	NA	NA	205.816	0.939594	46	0.364294	234	ASN
/A:235	NA	NA	985.982	0.956235	64	0.402951	235	MET
/A:236	NA	NA	53.4118	0.952816	46	0.3677	236	ASN
/A:237	NA	NA	897.533	0.956469	41	0.36375	237	MET
/A:238	NA	NA	111.893	0.835084	12	0.274616	238	PRO
/A:239	NA	NA	527.292	0.822296	35	0.311318	239	GLY
/A:24	NA	NA	21528	0.355359	29	0.243789	24	ALA
/A:240	NA	NA	6191.59	0.870989	87	0.436916	240	GLU
/A:241	NA	NA	2222.26	0.887766	58	0.376963	241	LEU
/A:242	NA	NA	4094.6	0.91736	92	0.451028	242	ASN
/A:243	NA	NA	5002.88	0.923858	58	0.399132	243	ILE
/A:244	NA	NA	170.025	0.968953	52	0.383227	244	GLY
/A:245	NA	NA	18823.1	0.98042	41	0.443216	245	ALA
/A:25	NA	NA	0	0.341947	12	0.124255	25	PRO
/A:257	NA	NA	2772.63	0.912417	52	0.376521	257	GLN
/A:258	NA	NA	82774.8	0.947585	75	0.748293	258	ASN
/A:26	NA	NA	23300	0.36219	46	0.281765	26	LEU
/A:266	NA	NA	837.837	0.952665	86	0.438494	266	THR
/A:268	NA	NA	13555.7	1.04696	121	0.577594	268	GLN
/A:269	NA	NA	719.389	1.00273	86	0.453238	269	LYS
/A:27	NA	NA	11522	0.382821	29	0.211843	27	GLN
/A:270	NA	NA	1235.81	0.959685	103	0.470995	270	HIS
/A:272	NA	NA	3322.96	0.999704	82.8	0.457387	272	TYR
/A:273	NA	NA	94.3281	0.948807	46	0.366646	273	ALA
/A:274	NA	NA	59.4095	0.846725	41	0.327013	274	GLN
/A:275	NA	NA	498.512	0.956337	87.8	0.44129	275	HIS
/A:276	NA	NA	571.144	0.909677	47	0.358363	276	PRO
/A:277	NA	NA	2105.13	0.96793	107.6	0.484786	277	TYR
/A:28	NA	NA	12606	0.369224	29	0.212075	28	ILE
/A:283	NA	NA	721.063	0.868181	35	0.326047	283	ALA
/A:284	NA	NA	677.43	0.869894	86	0.412686	284	SER
/A:285	NA	NA	2789.47	0.874383	83	0.41748	285	GLU
/A:286	NA	NA	1912.36	0.835209	52	0.349586	286	SER
/A:287	NA	NA	1681.75	0.891945	115	0.472503	287	ASN
/A:288	NA	NA	1167.56	0.90137	69	0.395464	288	VAL
/A:289	NA	NA	23.3725	0.794609	29	0.29072	289	ALA
/A:29	NA	NA	25928	0.390651	46	0.301	29	ALA
/A:290	NA	NA	796.099	0.849896	63	0.368168	290	ALA
/A:291	NA	NA	7253.62	0.928862	116	0.507855	291	MET
/A:292	NA	NA	1500.92	0.867243	80	0.405044	292	GLU
/A:293	NA	NA	191.438	0.821478	80	0.385859	293	SER
/A:294	NA	NA	1047.17	0.82028	86	0.399093	294	LEU
/A:295	NA	NA	605.239	0.890032	80	0.408365	295	ALA
/A:296	NA	NA	86.7592	0.828686	63	0.358864	296	ALA
/A:297	NA	NA	21.7139	0.789759	46	0.318004	297	ALA
/A:298	NA	NA	337.537	0.846625	52	0.346715	298	LEU
/A:299	NA	NA	121.647	0.795844	29	0.291492	299	ASN
/A:3	NA	NA	1956	0.186553	29	0.113657	3	ARG
/A:30	NA	NA	28.5	0.374497	29	0.163029	30	THR
/A:300	NA	NA	4638.09	0.861642	71	0.400746	300	MET
/A:301	NA	NA	637.094	0.769222	63	0.343003	301	SER
/A:302	NA	NA	144.504	0.717436	18	0.249136	302	ILE
/A:303	NA	NA	299.764	0.757328	35	0.290652	303	GLN
/A:304	NA	NA	63.7833	0.709122	92	0.371493	304	GLN
/A:305	NA	NA	409.186	0.775319	35	0.296562	305	GLU
/A:306	NA	NA	3010.49	0.854483	52	0.359867	306	ARG
/A:307	NA	NA	2362.91	0.785898	86	0.393939	307	THR
/A:308	NA	NA	1469.55	0.716818	35	0.283048	308	THR
/A:309	NA	NA	167.562	0.738791	63	0.331861	309	SER
/A:31	NA	NA	27166	0.398731	46	0.308442	31	ARG
/A:310	NA	NA	2011.62	0.696531	81	0.356897	310	TYR
/A:311	NA	NA	4033.56	0.745137	64	0.351051	311	LYS
/A:312	NA	NA	2089.7	0.716975	70	0.344814	312	VAL
/A:313	NA	NA	1702.71	0.7888	80	0.38201	313	THR
/A:314	NA	NA	3692.21	0.730447	64	0.345211	314	ILE
/A:315	NA	NA	4160.6	0.704553	64	0.339225	315	ARG
/A:316	NA	NA	1229.6	0.655647	80	0.339627	316	ARG
/A:317	NA	NA	17.5361	0.591338	12	0.200139	317	MET
/A:318	NA	NA	475.493	0.599816	12	0.20456	318	ALA
/A:319	NA	NA	2668.46	0.666085	46	0.291066	319	GLU
/A:32	NA	NA	463.5	0.381881	29	0.167025	32	GLN
/A:320	NA	NA	7995.45	0.735034	36	0.316557	320	PHE
/A:321	NA	NA	3644.29	0.745006	67.4	0.355196	321	PHE
/A:322	NA	NA	4849.53	0.80585	69	0.381253	322	ASP
/A:323	NA	NA	1916.6	0.739763	58	0.33074	323	CYS
/A:324	NA	NA	4714.81	0.764297	80	0.386691	324	GLU
/A:325	NA	NA	1350.73	0.689729	64	0.323403	325	LEU
/A:326	NA	NA	2006.22	0.664761	104	0.386134	326	ASN
/A:327	NA	NA	720.195	0.691342	29	0.262133	327	GLY
/A:328	NA	NA	81.7539	0.632024	41	0.261835	328	GLN
/A:329	NA	NA	2532.98	0.645039	53	0.295966	329	LEU
/A:33	NA	NA	29376	0.407073	29	0.291113	33	GLN
/A:330	NA	NA	174.128	0.639841	58	0.293348	330	LYS
/A:331	NA	NA	1350.77	0.697919	41	0.286977	331	CYS
/A:332	NA	NA	4193.75	0.736505	41	0.310155	332	THR
/A:333	NA	NA	5790.47	0.769902	69	0.374115	333	MET
/A:334	NA	NA	8846.15	0.75079	42	0.334925	334	MET
/A:335	NA	NA	17353.1	0.823925	75	0.447251	335	ASN
/A:336	NA	NA	9144.45	0.878206	35	0.363015	336	LYS
/A:337	NA	NA	8192.49	0.793547	24	0.314834	337	PRO
/A:338	NA	NA	9998.84	0.862491	48	0.383675	338	TRP
/A:339	NA	NA	3008.9	0.923569	117	0.490845	339	ASP
/A:34	NA	NA	30228	0.432534	29	0.302284	34	SER
/A:340	NA	NA	3058.05	0.913876	52	0.378114	340	ARG
/A:341	NA	NA	36219.9	1.01596	79.4	0.58905	341	PHE
/A:342	NA	NA	16596.3	1.02455	91.4	0.532941	342	PHE
/A:343	NA	NA	1348.33	1.05803	52	0.415051	343	VAL
/A:344	NA	NA	1342.23	0.99817	75	0.435746	344	SER
/A:346	NA	NA	11684.1	1.01375	91.4	0.509878	346	TYR
/A:35	NA	NA	0	0.412621	12	0.145739	35	PHE
/A:350	NA	NA	590.914	0.910118	46	0.356884	350	LYS
/A:352	NA	NA	990.898	0.922781	41	0.353884	352	PRO
/A:354	NA	NA	1282.66	0.973504	52	0.389091	354	LEU
/A:355	NA	NA	8785.63	0.993103	76	0.465872	355	ARG
/A:356	NA	NA	6539.43	0.991326	94.8	0.488097	356	TYR
/A:357	NA	NA	7642.27	0.939717	64	0.424734	357	VAL
/A:358	NA	NA	6607.43	1.0002	81	0.467719	358	VAL
/A:359	NA	NA	3995.14	0.90371	104	0.466783	359	ARG
/A:36	NA	NA	31920	0.442228	29	0.312044	36	SER
/A:360	NA	NA	3932.97	0.921244	58	0.394029	360	ALA
/A:361	NA	NA	10359.3	0.879675	47	0.388659	361	ARG
/A:362	NA	NA	30076.5	0.959047	44.4	0.487788	362	HIS
/A:363	NA	NA	11329.2	0.852698	12	0.325143	363	PRO
/A:364	NA	NA	10994.8	0.794677	24	0.326462	364	ILE
/A:365	NA	NA	4099.13	0.731995	46	0.316863	365	LYS
/A:366	NA	NA	79.5	0.692455	52	0.298809	366	LYS
/A:367	NA	NA	0	0.636388	12	0.213763	367	ARG
/A:368	NA	NA	1184.5	0.702102	46	0.296039	368	ILE
/A:369	NA	NA	1734.54	0.72164	80	0.361722	369	ALA
/A:37	NA	NA	32760	0.471985	12	0.295708	37	ALA
/A:370	NA	NA	398.842	0.681001	69	0.325377	370	ASP
/A:371	NA	NA	245.361	0.679873	29	0.256735	371	ALA
/A:372	NA	NA	6987.95	0.710519	96.4	0.407246	372	TYR
/A:373	NA	NA	1776.14	0.707947	58	0.320503	373	LEU
/A:374	NA	NA	88.0102	0.65747	29	0.249291	374	GLU
/A:375	NA	NA	495.908	0.626171	35	0.251571	375	ALA
/A:376	NA	NA	0	0.587676	18	0.209107	376	ASP
/A:377	NA	NA	1092.56	0.648837	81	0.338697	377	ILE
/A:378	NA	NA	1595.05	0.652173	30	0.255442	378	LEU
/A:379	NA	NA	256.538	0.601147	58	0.281916	379	ARG
/A:38	NA	NA	33596	0.505861	12	0.309373	38	ALA
/A:380	NA	NA	1148.3	0.585184	18	0.212974	380	SER
/A:381	NA	NA	749.567	0.563525	52	0.262313	381	THR
/A:382	NA	NA	4.21253	0.515355	12	0.176987	382	ARG
/A:383	NA	NA	271.646	0.527897	12	0.181876	383	ASP
/A:384	NA	NA	1246.1	0.578556	63	0.287494	384	SER
/A:385	NA	NA	3656.65	0.635988	41	0.277436	385	VAL
/A:386	NA	NA	704.849	0.587846	52	0.269526	386	GLN
/A:387	NA	NA	134.798	0.555776	12	0.1898	387	SER
/A:388	NA	NA	1488.56	0.607117	53	0.280233	388	VAL
/A:389	NA	NA	2317.73	0.660929	41	0.279626	389	LEU
/A:39	NA	NA	34428	0.544776	12	0.324553	39	ALA
/A:390	NA	NA	140.064	0.620768	29	0.238343	390	SER
/A:391	NA	NA	4.83333	0.631935	29	0.241193	391	PRO
/A:392	NA	NA	410.852	0.635744	46	0.272751	392	GLU
/A:393	NA	NA	2850.73	0.642868	64	0.315198	393	LEU
/A:394	NA	NA	659.788	0.655147	29	0.250887	394	GLY
/A:395	NA	NA	1346.26	0.728437	63	0.33346	395	ASP
/A:396	NA	NA	817.259	0.684597	30	0.262166	396	VAL
/A:397	NA	NA	3746.94	0.757584	69	0.362141	397	VAL
/A:398	NA	NA	7016.07	0.784325	81	0.403739	398	TYR
/A:399	NA	NA	6628.97	0.707346	93	0.399083	399	CYS
/A:4	NA	NA	1213	0.192456	29	0.112459	4	ALA
/A:40	NA	NA	35256	0.58994	12	0.341617	40	PRO
/A:400	NA	NA	4044.04	0.766518	76	0.377897	400	CYS
/A:401	NA	NA	1275.58	0.750216	75	0.360101	401	GLU
/A:402	NA	NA	8770.16	0.77055	98	0.435379	402	ARG
/A:403	NA	NA	1117.38	0.825903	52	0.343556	403	VAL
/A:404	NA	NA	9750.5	0.806694	64	0.392786	404	VAL
/A:405	NA	NA	1375.11	0.86998	140	0.506892	405	ARG
/A:406	NA	NA	1297.71	0.779912	92	0.397982	406	LYS
/A:407	NA	NA	2234.81	0.79868	76	0.380388	407	TRP
/A:408	NA	NA	1302.01	0.791721	75	0.372825	408	ALA
/A:409	NA	NA	2282.01	0.858354	81	0.40718	409	LYS
/A:41	NA	NA	36080	0.642989	12	0.361062	41	ALA
/A:410	NA	NA	13.4231	0.79249	12	0.261272	410	LYS
/A:411	NA	NA	571.773	0.86662	109	0.450182	411	THR
/A:412	NA	NA	1.74737	0.900963	46	0.351729	412	ALA
/A:413	NA	NA	128.131	0.902874	69	0.391735	413	THR
/A:414	NA	NA	29.25	0.860816	63	0.368399	414	GLY
/A:415	NA	NA	1703.67	0.843659	64	0.371619	415	VAL
/A:416	NA	NA	86.0312	0.764597	12	0.253085	416	THR
/A:417	NA	NA	1413.77	0.853471	82	0.403891	417	LEU
/A:418	NA	NA	23.0955	0.839761	52	0.343362	418	GLN
/A:419	NA	NA	1516.39	0.853031	70	0.383866	419	LEU
/A:42	NA	NA	36900	0.706182	29	0.412339	42	ALA
/A:420	NA	NA	8999.73	0.822323	64	0.394514	420	VAL
/A:421	NA	NA	7074.65	0.879284	152	0.552976	421	GLU
/A:422	NA	NA	806.259	0.848704	46	0.339082	422	THR
/A:423	NA	NA	3437.27	0.852619	126	0.48623	423	LYS
/A:424	NA	NA	12825	0.838465	92	0.462202	424	ARG
/A:425	NA	NA	969.635	0.770332	69	0.354832	425	THR
/A:427	NA	NA	470.758	0.681363	41	0.2784	427	LEU
/A:428	NA	NA	306.027	0.638559	58	0.293489	428	ILE
/A:429	NA	NA	331.217	0.673551	24	0.246699	429	ILE
/A:43	NA	NA	0	0.654193	12	0.219176	43	SER
/A:430	NA	NA	864.179	0.73443	29	0.275812	430	THR
/A:431	NA	NA	611.221	0.772241	29	0.286288	431	LYS
/A:44	NA	NA	38528	0.731365	46	0.455315	44	GLY
/A:440	NA	NA	13750.1	0.881589	86	0.468885	440	GLU
/A:441	NA	NA	21321.2	0.966797	82	0.518507	441	TYR
/A:442	NA	NA	5514.94	0.887417	75	0.418881	442	GLU
/A:443	NA	NA	8521.59	0.920463	108.4	0.497548	443	TRP
/A:444	NA	NA	7061.75	0.848728	58	0.384584	444	ILE
/A:445	NA	NA	4374.1	0.883632	64	0.394524	445	VAL
/A:446	NA	NA	91.6429	0.825459	12	0.271609	446	PRO
/A:447	NA	NA	4593.26	0.914214	53	0.386091	447	LEU
/A:448	NA	NA	1613.98	0.886287	35	0.335147	448	PRO
/A:449	NA	NA	563.55	0.773842	46	0.315347	449	GLN
/A:45	NA	NA	79.3333	0.771244	63	0.341372	45	ASP
/A:450	NA	NA	1273.18	0.80537	24	0.290564	450	GLN
/A:451	NA	NA	43.8788	0.711008	12	0.236624	451	ALA
/A:452	NA	NA	144.842	0.748401	46	0.305927	452	GLU
/A:453	NA	NA	652.779	0.787531	12	0.262339	453	ARG
/A:454	NA	NA	1870.49	0.904388	41	0.351835	454	ILE
/A:455	NA	NA	33.8883	0.898154	86	0.418686	455	ASP
/A:456	NA	NA	3969.92	0.952684	87	0.452805	456	ILE
/A:457	NA	NA	34.6261	0.94296	63	0.393393	457	ALA
/A:458	NA	NA	163.356	0.936184	92	0.44092	458	ALA
/A:459	NA	NA	1943.16	0.91643	92	0.442082	459	LEU
/A:46	NA	NA	39348.5	0.758138	82.8	0.529025	46	PHE
/A:460	NA	NA	4955.63	0.995261	92	0.478177	460	THR
/A:461	NA	NA	2368.13	0.986359	166	0.590262	461	ASP
/A:462	NA	NA	3322.99	0.950249	166	0.58313	462	GLU
/A:463	NA	NA	7758.04	0.980651	98	0.495173	463	LEU
/A:464	NA	NA	16916.5	1.03559	167.2	0.665844	464	TRP
/A:465	NA	NA	1893.09	0.997681	80	0.446276	465	GLU
/A:466	NA	NA	5430.22	0.965798	164.4	0.593635	466	TYR
/A:467	NA	NA	5155.65	1.01637	86	0.475248	467	GLY
/A:468	NA	NA	5314.44	0.990181	92	0.478078	468	ASN
/A:469	NA	NA	1218.7	0.97491	63	0.407873	469	LYS
/A:47	NA	NA	0	0.738954	46	0.302472	47	SER
/A:470	NA	NA	4691.83	0.988882	98	0.485328	470	LEU
/A:471	NA	NA	3452.35	0.99046	86	0.460512	471	ALA
/A:472	NA	NA	433	0.94397	46	0.366539	472	ALA
/A:473	NA	NA	429.677	0.956232	46	0.370253	473	ALA
/A:474	NA	NA	11061.5	0.964797	116	0.534113	474	LEU
/A:475	NA	NA	3190.71	0.960905	97	0.469086	475	GLU
/A:476	NA	NA	1.72174	0.880823	29	0.316842	476	GLU
/A:477	NA	NA	573.82	0.847463	58	0.358073	477	GLY
/A:479	NA	NA	842.621	0.928731	63	0.392321	479	GLU
/A:48	NA	NA	2675.21	0.804322	78.4	0.387938	48	HIS
/A:483	/B:189	10.2	2936.72	0.806633	35	0.31626	483	VAL
/A:488	/B:169	10.16	1605.62	0.705248	29	0.269927	488	ALA
/A:488	/B:170	11.16	1605.62	0.705248	29	0.269927	488	ALA
/A:488	/B:188	11.81	1605.62	0.705248	29	0.269927	488	ALA
/A:49	NA	NA	35655.5	0.732212	53	0.455849	49	ILE
/A:490	/B:169	10.86	1743.8	0.716351	35	0.28401	490	SER
/A:490	/B:170	13.14	1743.8	0.716351	35	0.28401	490	SER
/A:490	/B:193	13.02	1743.8	0.716351	35	0.28401	490	SER
/A:490	/B:194	14.69	1743.8	0.716351	35	0.28401	490	SER
/A:490	/B:197	13.6	1743.8	0.716351	35	0.28401	490	SER
/A:490	/B:171	10.6	1743.8	0.716351	35	0.28401	490	SER
/A:491	/B:169	10.67	717.8	0.698473	29	0.264292	491	ALA
/A:491	/B:201	11.59	717.8	0.698473	29	0.264292	491	ALA
/A:491	/B:205	13.2	717.8	0.698473	29	0.264292	491	ALA
/A:492	/B:197	11.25	3946.1	0.780548	18	0.28363	492	TYR
/A:492	/B:201	11.13	3946.1	0.780548	18	0.28363	492	TYR
/A:492	/B:205	13.73	3946.1	0.780548	18	0.28363	492	TYR
/A:492	/B:442	14.97	3946.1	0.780548	18	0.28363	492	TYR
/A:492	/B:198	11.61	3946.1	0.780548	18	0.28363	492	TYR
/A:492	/B:202	14.57	3946.1	0.780548	18	0.28363	492	TYR
/A:492	/B:204	13.09	3946.1	0.780548	18	0.28363	492	TYR
/A:492	/B:193	12	3946.1	0.780548	18	0.28363	492	TYR
/A:492	/B:167	12.66	3946.1	0.780548	18	0.28363	492	TYR
/A:492	/B:169	10.81	3946.1	0.780548	18	0.28363	492	TYR
/A:492	/B:194	10.97	3946.1	0.780548	18	0.28363	492	TYR
/A:492	/B:192	12.11	3946.1	0.780548	18	0.28363	492	TYR
/A:492	/B:195	12.18	3946.1	0.780548	18	0.28363	492	TYR
/A:492	/B:165	13.06	3946.1	0.780548	18	0.28363	492	TYR
/A:492	/B:199	13.52	3946.1	0.780548	18	0.28363	492	TYR
/A:5	NA	NA	1709	0.188598	29	0.113284	5	ARG
/A:50	NA	NA	1160.09	0.804702	114	0.442189	50	THR
/A:51	NA	NA	1777.02	0.775388	106	0.422225	51	ARG
/A:52	NA	NA	3595.11	0.828135	69	0.382976	52	ASN
/A:53	NA	NA	3382.35	0.830557	114	0.458997	53	THR
/A:54	NA	NA	42619.3	0.780804	99	0.576497	54	VAL
/A:55	NA	NA	14190.2	0.800356	107.4	0.482172	55	TRP
/A:56	NA	NA	4654.48	0.855595	80	0.414203	56	GLY
/A:57	NA	NA	581.414	0.798469	69	0.361822	57	LEU
/A:58	NA	NA	61325.8	0.801481	102.4	0.663866	58	TRP
/A:59	NA	NA	82247	0.878812	58	0.696497	59	ASN
/A:6	NA	NA	4860	0.194624	29	0.127805	6	LEU
/A:60	NA	NA	1309.08	0.815186	29	0.302153	60	GLU
/A:61	NA	NA	632.292	0.765956	29	0.284462	61	GLY
/A:62	NA	NA	424.876	0.763066	46	0.311513	62	ASN
/A:63	NA	NA	4911.73	0.770631	70	0.372489	63	LEU
/A:64	NA	NA	22.264	0.688957	41	0.278903	64	PHE
/A:65	NA	NA	64.5667	0.732992	46	0.300919	65	SER
/A:66	NA	NA	2735.7	0.749058	87	0.385933	66	LEU
/A:67	NA	NA	414.4	0.681269	86	0.354286	67	SER
/A:68	NA	NA	725.788	0.657893	41	0.272292	68	VAL
/A:69	NA	NA	773.636	0.686325	58	0.309893	69	PRO
/A:7	NA	NA	5820	0.200997	12	0.104843	7	LYS
/A:70	NA	NA	762.901	0.688116	109	0.396687	70	GLU
/A:71	NA	NA	568.077	0.685235	87	0.357802	71	LEU
/A:72	NA	NA	117.564	0.665745	80	0.338219	72	ALA
/A:73	NA	NA	2580.11	0.685517	110.8	0.406261	73	PHE
/A:74	NA	NA	6047.99	0.709143	131.4	0.462264	74	PHE
/A:75	NA	NA	1871.68	0.66564	87	0.357095	75	LEU
/A:76	NA	NA	566.8	0.663658	52	0.292017	76	GLN
/A:77	NA	NA	4.25	0.617369	35	0.246915	77	GLU
/A:78	NA	NA	994.605	0.642947	53.8	0.290489	78	HIS
/A:79	NA	NA	1255.28	0.641856	47	0.279701	79	CYS
/A:8	NA	NA	6776	0.207773	24	0.131057	8	ILE
/A:80	NA	NA	0	0.58374	29	0.226523	80	ARG
/A:81	NA	NA	1116.22	0.642596	47	0.279366	81	VAL
/A:82	NA	NA	28.3583	0.581274	29	0.225888	82	ALA
/A:83	NA	NA	45.8333	0.574514	12	0.195138	83	ASN
/A:84	NA	NA	1586.28	0.634481	30	0.250028	84	VAL
/A:85	NA	NA	431.25	0.607377	46	0.26421	85	ASP
/A:86	NA	NA	0	0.551684	12	0.188014	86	PRO
/A:87	NA	NA	609.4	0.586508	29	0.229818	87	ARG
/A:88	NA	NA	2331.75	0.628246	35	0.259595	88	ALA
/A:89	NA	NA	7.625	0.673052	46	0.282469	89	LYS
/A:9	NA	NA	7728	0.214991	24	0.137085	9	PHE
/A:90	NA	NA	478.917	0.723415	92	0.37751	90	LYS
/A:91	NA	NA	4.4	0.673595	29	0.253856	91	SER
/A:92	NA	NA	53.1175	0.676928	63	0.312595	92	ALA
/A:93	NA	NA	6831.51	0.699877	104	0.41624	93	LEU
/A:94	NA	NA	1201.51	0.706583	81	0.356691	94	VAL
/A:95	NA	NA	1582.79	0.697277	80	0.353705	95	ARG
/A:96	NA	NA	215.641	0.675786	69	0.323054	96	GLN
/A:97	NA	NA	10178	0.707117	122	0.462374	97	VAL
/A:98	NA	NA	6153.34	0.724146	69	0.361666	98	GLU
/A:99	NA	NA	155.656	0.673325	46	0.283148	99	GLU

## Sheet: RESC10-RESC6
residue from RESC10	residue from RESC6	PAE	Betweenness.Weight.	Closeness.Weight.	Degree.Weight.	MCDA	residue number	residue name
/A:100	/B:465	2.53	87714	0.538225	12	0.603778	100	VAL
/A:100	/B:469	2.53	87714	0.538225	12	0.603778	100	VAL
/A:100	/B:472	2.53	87714	0.538225	12	0.603778	100	VAL
/A:100	/B:500	3.26	87714	0.538225	12	0.603778	100	VAL
/A:100	/B:502	3.06	87714	0.538225	12	0.603778	100	VAL
/A:100	/B:501	2.64	87714	0.538225	12	0.603778	100	VAL
/A:100	/B:468	2.79	87714	0.538225	12	0.603778	100	VAL
/A:101	/B:469	3.07	88400	0.570618	12	0.622109	101	SER
/A:101	/B:465	3.02	88400	0.570618	12	0.622109	101	SER
/A:101	/B:472	2.93	88400	0.570618	12	0.622109	101	SER
/A:102	/B:472	2.95	90295.1	0.606933	18	0.656928	102	TYR
/A:102	/B:475	3.09	90295.1	0.606933	18	0.656928	102	TYR
/A:102	/B:469	2.69	90295.1	0.606933	18	0.656928	102	TYR
/A:102	/B:473	2.91	90295.1	0.606933	18	0.656928	102	TYR
/A:104	/B:475	4.68	1236.98	0.585841	35	0.34994	104	PRO
/A:111	/B:506	8.45	0	0.506603	12	0.267793	111	SER
/A:111	/B:505	7.4	0	0.506603	12	0.267793	111	SER
/A:111	/B:509	8.41	0	0.506603	12	0.267793	111	SER
/A:112	/B:506	6.01	2645.5	0.552996	35	0.339041	112	LEU
/A:112	/B:502	5.58	2645.5	0.552996	35	0.339041	112	LEU
/A:112	/B:472	6.22	2645.5	0.552996	35	0.339041	112	LEU
/A:112	/B:475	6.18	2645.5	0.552996	35	0.339041	112	LEU
/A:112	/B:503	6.12	2645.5	0.552996	35	0.339041	112	LEU
/A:112	/B:505	5.67	2645.5	0.552996	35	0.339041	112	LEU
/A:113	/B:502	4.82	1276.94	0.558409	12	0.297768	113	PRO
/A:230	/B:439	1.53	2778.18	0.580976	58	0.392112	230	ASP
/A:231	/B:439	1.71	284.703	0.579622	63	0.390798	231	GLY
/A:232	/B:439	1.67	17.0898	0.563353	63	0.381872	232	ASP
/A:232	/B:466	1.73	17.0898	0.563353	63	0.381872	232	ASP
/A:232	/B:469	1.63	17.0898	0.563353	63	0.381872	232	ASP
/A:232	/B:470	1.54	17.0898	0.563353	63	0.381872	232	ASP
/A:233	/B:439	1.8	672.647	0.594751	63	0.399607	233	GLY
/A:233	/B:470	1.42	672.647	0.594751	63	0.399607	233	GLY
/A:233	/B:438	2.02	672.647	0.594751	63	0.399607	233	GLY
/A:233	/B:466	1.89	672.647	0.594751	63	0.399607	233	GLY
/A:233	/B:473	1.48	672.647	0.594751	63	0.399607	233	GLY
/A:233	/B:469	1.7	672.647	0.594751	63	0.399607	233	GLY
/A:234	/B:469	1.73	345.501	0.56023	52	0.362935	234	VAL
/A:234	/B:470	1.62	345.501	0.56023	52	0.362935	234	VAL
/A:234	/B:473	1.64	345.501	0.56023	52	0.362935	234	VAL
/A:235	/B:470	1.45	3069.53	0.609117	47	0.388312	235	LEU
/A:235	/B:473	1.32	3069.53	0.609117	47	0.388312	235	LEU
/A:235	/B:474	1.49	3069.53	0.609117	47	0.388312	235	LEU
/A:236	/B:470	1.69	2817.4	0.635753	80	0.456239	236	SER
/A:236	/B:473	1.37	2817.4	0.635753	80	0.456239	236	SER
/A:236	/B:474	1.62	2817.4	0.635753	80	0.456239	236	SER
/A:237	/B:473	1.46	1050.63	0.639226	52	0.404103	237	ALA
/A:237	/B:474	1.56	1050.63	0.639226	52	0.404103	237	ALA
/A:237	/B:477	2.19	1050.63	0.639226	52	0.404103	237	ALA
/A:251	/B:160	2.43	4746.76	0.644905	109	0.51683	251	ASN
/A:253	/B:160	2.21	196.96	0.622808	50.4	0.390256	253	TYR
/A:253	/B:163	2.58	196.96	0.622808	50.4	0.390256	253	TYR
/A:253	/B:159	2.19	196.96	0.622808	50.4	0.390256	253	TYR
/A:253	/B:158	2.65	196.96	0.622808	50.4	0.390256	253	TYR
/A:255	/B:163	2.66	1.30895	0.565107	29	0.325143	255	ARG
/A:255	/B:159	2.33	1.30895	0.565107	29	0.325143	255	ARG
/A:255	/B:158	2.6	1.30895	0.565107	29	0.325143	255	ARG
/A:255	/B:123	3.22	1.30895	0.565107	29	0.325143	255	ARG
/A:255	/B:122	3.4	1.30895	0.565107	29	0.325143	255	ARG
/A:255	/B:157	2.98	1.30895	0.565107	29	0.325143	255	ARG
/A:258	/B:160	2.08	8642.31	0.626549	90.4	0.490627	258	TRP
/A:258	/B:163	2.29	8642.31	0.626549	90.4	0.490627	258	TRP
/A:259	/B:163	2.23	901.938	0.583982	63	0.395184	259	ASN
/A:259	/B:158	2.34	901.938	0.583982	63	0.395184	259	ASN
/A:260	/B:439	2.04	4327	0.59523	126	0.519793	260	ARG
/A:262	/B:163	2.86	972.443	0.618997	72	0.427776	262	GLU
/A:262	/B:158	2.6	972.443	0.618997	72	0.427776	262	GLU
/A:263	/B:440	1.76	716.631	0.594057	63	0.399429	263	LYS
/A:263	/B:439	2.03	716.631	0.594057	63	0.399429	263	LYS
/A:266	/B:196	2.41	371.867	0.60828	46	0.376352	266	LEU
/A:267	/B:442	1.83	249.823	0.590292	52	0.377271	267	LYS
/A:267	/B:441	1.79	249.823	0.590292	52	0.377271	267	LYS
/A:267	/B:470	2.43	249.823	0.590292	52	0.377271	267	LYS
/A:267	/B:440	1.89	249.823	0.590292	52	0.377271	267	LYS
/A:267	/B:445	2.13	249.823	0.590292	52	0.377271	267	LYS
/A:267	/B:407	2.32	249.823	0.590292	52	0.377271	267	LYS
/A:268	/B:235	3.2	1648.84	0.624633	52	0.39916	268	PHE
/A:269	/B:442	1.92	0.85	0.609008	29	0.346588	269	SER
/A:269	/B:443	1.84	0.85	0.609008	29	0.346588	269	SER
/A:269	/B:444	2.08	0.85	0.609008	29	0.346588	269	SER
/A:269	/B:477	2.01	0.85	0.609008	29	0.346588	269	SER
/A:270	/B:442	1.68	112.443	0.574892	35	0.340481	270	ASN
/A:270	/B:474	2.05	112.443	0.574892	35	0.340481	270	ASN
/A:270	/B:477	2.24	112.443	0.574892	35	0.340481	270	ASN
/A:270	/B:443	1.97	112.443	0.574892	35	0.340481	270	ASN
/A:270	/B:470	2.5	112.443	0.574892	35	0.340481	270	ASN
/A:270	/B:441	1.98	112.443	0.574892	35	0.340481	270	ASN
/A:270	/B:440	2.18	112.443	0.574892	35	0.340481	270	ASN
/A:271	/B:477	2.02	3237.81	0.631549	76	0.448954	271	TYR
/A:272	/B:477	2.22	388.034	0.635562	72	0.433732	272	GLU
/A:273	/B:477	2.15	0.222222	0.634111	29	0.358849	273	ASN
/A:273	/B:476	2.36	0.222222	0.634111	29	0.358849	273	ASN
/A:273	/B:480	2.66	0.222222	0.634111	29	0.358849	273	ASN
/A:294	/B:160	2.6	587.921	0.623874	41	0.3763	294	ALA
/A:295	/B:164	2.42	29.1603	0.625592	29	0.354793	295	LYS
/A:295	/B:136	3.1	29.1603	0.625592	29	0.354793	295	LYS
/A:295	/B:167	2.42	29.1603	0.625592	29	0.354793	295	LYS
/A:295	/B:168	2.4	29.1603	0.625592	29	0.354793	295	LYS
/A:295	/B:171	2.81	29.1603	0.625592	29	0.354793	295	LYS
/A:295	/B:163	1.97	29.1603	0.625592	29	0.354793	295	LYS
/A:296	/B:163	2.3	423.763	0.629726	35	0.368407	296	GLU
/A:296	/B:164	2.11	423.763	0.629726	35	0.368407	296	GLU
/A:296	/B:167	2.27	423.763	0.629726	35	0.368407	296	GLU
/A:296	/B:160	2.29	423.763	0.629726	35	0.368407	296	GLU
/A:296	/B:159	2.52	423.763	0.629726	35	0.368407	296	GLU
/A:296	/B:161	2.38	423.763	0.629726	35	0.368407	296	GLU
/A:298	/B:167	2.2	847.752	0.633132	58	0.410537	298	LEU
/A:298	/B:171	3.08	847.752	0.633132	58	0.410537	298	LEU
/A:299	/B:197	1.75	264.852	0.631598	89	0.46011	299	ASP
/A:299	/B:163	1.98	264.852	0.631598	89	0.46011	299	ASP
/A:299	/B:198	2.04	264.852	0.631598	89	0.46011	299	ASP
/A:299	/B:196	1.96	264.852	0.631598	89	0.46011	299	ASP
/A:300	/B:163	1.78	11515.9	0.641368	81	0.492462	300	ILE
/A:302	/B:167	2.01	2241.22	0.654255	97	0.491937	302	ARG
/A:302	/B:199	1.57	2241.22	0.654255	97	0.491937	302	ARG
/A:302	/B:171	2.49	2241.22	0.654255	97	0.491937	302	ARG
/A:302	/B:198	1.87	2241.22	0.654255	97	0.491937	302	ARG
/A:302	/B:197	1.74	2241.22	0.654255	97	0.491937	302	ARG
/A:302	/B:200	1.86	2241.22	0.654255	97	0.491937	302	ARG
/A:303	/B:197	1.63	1585.23	0.633617	166	0.596208	303	LYS
/A:303	/B:198	1.79	1585.23	0.633617	166	0.596208	303	LYS
/A:303	/B:163	2.01	1585.23	0.633617	166	0.596208	303	LYS
/A:303	/B:196	1.76	1585.23	0.633617	166	0.596208	303	LYS
/A:303	/B:158	2.46	1585.23	0.633617	166	0.596208	303	LYS
/A:303	/B:195	2.04	1585.23	0.633617	166	0.596208	303	LYS
/A:306	/B:198	1.94	2412.15	0.637701	69	0.437098	306	LEU
/A:311	/B:476	2.22	3453.41	0.658633	114	0.52727	311	ARG
/A:335	/B:200	1.8	18535.7	0.646322	83	0.523919	335	ASP
/A:335	/B:201	2.18	18535.7	0.646322	83	0.523919	335	ASP
/A:336	/B:200	1.85	25.2	0.629765	35	0.36697	336	LEU
/A:336	/B:198	2.05	25.2	0.629765	35	0.36697	336	LEU
/A:337	/B:200	1.9	85	0.58481	24	0.326614	337	THR
/A:337	/B:198	2.28	85	0.58481	24	0.326614	337	THR
/A:338	/B:200	2.16	708.169	0.620373	41	0.375029	338	PRO
/A:369	/B:201	2.78	19105	0.640141	95	0.543284	369	LYS
/A:371	/B:204	3.39	7740.02	0.610915	46	0.404565	371	ARG
/A:371	/B:236	3.72	7740.02	0.610915	46	0.404565	371	ARG
/A:371	/B:205	3.53	7740.02	0.610915	46	0.404565	371	ARG
/A:371	/B:208	4.25	7740.02	0.610915	46	0.404565	371	ARG
/A:540	/B:140	9.87	1217.74	0.473048	29	0.284615	540	GLU
/A:541	/B:140	9.96	6	0.438777	12	0.23468	541	ALA
/A:61	/B:379	9.74	57840	0.251393	29	0.383248	61	TRP
/A:61	/B:384	8.34	57840	0.251393	29	0.383248	61	TRP
/A:61	/B:354	9.78	57840	0.251393	29	0.383248	61	TRP
/A:61	/B:353	9.75	57840	0.251393	29	0.383248	61	TRP
/A:62	/B:386	9.95	60	0.24441	29	0.168689	62	ILE
/A:96	/B:498	6.64	84930	0.437445	12	0.54437	96	GLY
/A:96	/B:499	5.66	84930	0.437445	12	0.54437	96	GLY
/A:97	/B:498	3.91	85632	0.459122	12	0.557526	97	PRO
/A:97	/B:499	3.77	85632	0.459122	12	0.557526	97	PRO
/A:97	/B:500	3.63	85632	0.459122	12	0.557526	97	PRO
/A:97	/B:501	4.09	85632	0.459122	12	0.557526	97	PRO
/A:97	/B:502	5.16	85632	0.459122	12	0.557526	97	PRO
/A:98	/B:498	2.68	86330	0.482916	12	0.571701	98	LEU
/A:98	/B:499	2.51	86330	0.482916	12	0.571701	98	LEU
/A:98	/B:500	2.84	86330	0.482916	12	0.571701	98	LEU
/A:98	/B:501	2.93	86330	0.482916	12	0.571701	98	LEU
/A:98	/B:461	2.98	86330	0.482916	12	0.571701	98	LEU
/A:98	/B:465	2.61	86330	0.482916	12	0.571701	98	LEU
/A:98	/B:469	3.1	86330	0.482916	12	0.571701	98	LEU
/A:98	/B:468	2.82	86330	0.482916	12	0.571701	98	LEU
/A:98	/B:464	3.15	86330	0.482916	12	0.571701	98	LEU
/A:98	/B:459	3.32	86330	0.482916	12	0.571701	98	LEU
/A:98	/B:460	3.53	86330	0.482916	12	0.571701	98	LEU
/A:99	/B:465	2.2	87024	0.509152	12	0.587054	99	PRO
/A:99	/B:469	1.97	87024	0.509152	12	0.587054	99	PRO
/A:99	/B:461	2.26	87024	0.509152	12	0.587054	99	PRO
/A:1	NA	NA	0	0.0985967	23	0.0870837	1	MET
/A:10	NA	NA	9594	0.109837	18	0.119174	10	GLN
/A:103	NA	NA	89594.6	0.646638	29	0.692378	103	SER
/A:105	NA	NA	1989.33	0.60698	18	0.334252	105	GLY
/A:106	NA	NA	11.5	0.555828	12	0.291883	106	SER
/A:107	NA	NA	2282.58	0.567897	52	0.373759	107	GLY
/A:108	NA	NA	161.851	0.533837	29	0.310453	108	VAL
/A:109	NA	NA	163.151	0.553168	29	0.319902	109	ASN
/A:11	NA	NA	10640	0.111812	18	0.123962	11	ASP
/A:110	NA	NA	422.5	0.53601	46	0.341232	110	GLY
/A:114	NA	NA	4707.85	0.59192	30	0.357133	114	VAL
/A:115	NA	NA	477.418	0.606928	29	0.347313	115	THR
/A:116	NA	NA	23.85	0.556178	12	0.292098	116	SER
/A:117	NA	NA	1120.22	0.607067	86	0.446176	117	THR
/A:118	NA	NA	169.842	0.585008	58	0.384549	118	ALA
/A:119	NA	NA	1425.91	0.589647	82	0.432015	119	ILE
/A:12	NA	NA	11682	0.113851	12	0.118614	12	VAL
/A:120	NA	NA	404.808	0.608367	97	0.462809	120	THR
/A:121	NA	NA	57.4554	0.60259	63	0.401188	121	ALA
/A:122	NA	NA	1500.34	0.592795	75	0.42198	122	HIS
/A:123	NA	NA	2243.88	0.593675	98	0.464044	123	CYS
/A:124	NA	NA	4203.26	0.621803	97	0.483254	124	ASP
/A:125	NA	NA	258.058	0.587001	63	0.394306	125	VAL
/A:126	NA	NA	1344.95	0.609011	64	0.410722	126	LEU
/A:127	NA	NA	1619.29	0.605566	86	0.447266	127	SER
/A:128	NA	NA	2003.53	0.60513	123	0.511063	128	GLU
/A:129	NA	NA	318.297	0.580052	52	0.372519	129	CYS
/A:13	NA	NA	12720	0.115958	12	0.123436	13	GLY
/A:130	NA	NA	1081.38	0.625938	63	0.416336	130	VAL
/A:131	NA	NA	1423.17	0.610517	80	0.438816	131	ALA
/A:132	NA	NA	1584.84	0.575168	112	0.476283	132	LYS
/A:133	NA	NA	39.9514	0.589166	46	0.365802	133	ALA
/A:134	NA	NA	14787.9	0.629025	117	0.559302	134	ASP
/A:135	NA	NA	2669.5	0.592195	80	0.43442	135	GLU
/A:136	NA	NA	2184.94	0.562506	81	0.419837	136	LEU
/A:137	NA	NA	198.822	0.607937	46	0.375553	137	ALA
/A:138	NA	NA	8665.3	0.609001	80	0.464541	138	VAL
/A:139	NA	NA	3400.17	0.575285	86	0.438981	139	GLN
/A:14	NA	NA	13754	0.118136	12	0.128279	14	SER
/A:140	NA	NA	810.131	0.544661	52	0.357027	140	LEU
/A:141	NA	NA	789.607	0.588283	46	0.36811	141	LYS
/A:142	NA	NA	4483.24	0.590281	80	0.440113	142	ALA
/A:143	NA	NA	4362.62	0.558034	115	0.48314	143	GLN
/A:144	NA	NA	74	0.524597	35	0.31577	144	ASN
/A:145	NA	NA	317.4	0.570656	46	0.357773	145	ALA
/A:146	NA	NA	1255.07	0.57185	63	0.390548	146	LEU
/A:147	NA	NA	2149.4	0.54052	63	0.37851	147	SER
/A:148	NA	NA	1.5	0.496207	29	0.291484	148	ALA
/A:149	NA	NA	1.9	0.523983	29	0.305055	149	SER
/A:15	NA	NA	14784	0.120388	18	0.143295	15	LEU
/A:150	NA	NA	8	0.482285	29	0.284707	150	ALA
/A:151	NA	NA	1083.27	0.510956	41	0.322947	151	GLU
/A:152	NA	NA	7.5	0.4973	12	0.263276	152	ILE
/A:153	NA	NA	1081.66	0.541903	41	0.338059	153	LEU
/A:154	NA	NA	1.33333	0.519698	63	0.360489	154	THR
/A:155	NA	NA	19.8766	0.520247	63	0.360824	155	GLN
/A:156	NA	NA	7.81004	0.516781	46	0.330323	156	GLU
/A:157	NA	NA	751.93	0.531932	69	0.37936	157	GLY
/A:158	NA	NA	3194	0.535926	98	0.439304	158	MET
/A:159	NA	NA	1400.55	0.532537	97	0.429403	159	GLU
/A:16	NA	NA	15810	0.122719	18	0.148183	16	LEU
/A:160	NA	NA	630.721	0.518694	63	0.362298	160	GLU
/A:161	NA	NA	2870.55	0.548579	86	0.424	161	PHE
/A:162	NA	NA	2991.88	0.54846	86	0.424384	162	VAL
/A:163	NA	NA	3335.78	0.524483	123	0.476533	163	GLU
/A:164	NA	NA	641.237	0.534734	80	0.398937	164	GLU
/A:165	NA	NA	7988.06	0.564291	81	0.441916	165	LEU
/A:166	NA	NA	7608.44	0.550784	124	0.506687	166	LYS
/A:167	NA	NA	473.247	0.538198	80	0.400015	167	THR
/A:168	NA	NA	688.427	0.541413	63	0.373607	168	SER
/A:169	NA	NA	3169.74	0.580519	58	0.393319	169	ALA
/A:17	NA	NA	16832	0.125132	12	0.142944	17	SER
/A:170	NA	NA	626.803	0.539396	63	0.372397	170	THR
/A:171	NA	NA	589.154	0.553368	80	0.40785	171	ASN
/A:172	NA	NA	738.694	0.551401	63	0.378671	172	GLU
/A:173	NA	NA	1955.41	0.58171	64	0.399615	173	MET
/A:174	NA	NA	1873.55	0.546018	86	0.419105	174	THR
/A:175	NA	NA	685.514	0.567244	80	0.41498	175	ALA
/A:176	NA	NA	1032.15	0.565933	75	0.407147	176	LEU
/A:177	NA	NA	1639.15	0.572083	75	0.41237	177	VAL
/A:178	NA	NA	252.945	0.554136	80	0.406996	178	LYS
/A:179	NA	NA	1670.03	0.582667	103	0.46503	179	GLN
/A:18	NA	NA	17850	0.127631	29	0.17665	18	SER
/A:180	NA	NA	3519.67	0.565061	70	0.407351	180	MET
/A:181	NA	NA	754.423	0.550578	58	0.369866	181	GLN
/A:182	NA	NA	51.2672	0.565793	46	0.354425	182	THR
/A:183	NA	NA	527.793	0.575723	46	0.361017	183	THR
/A:184	NA	NA	13.6327	0.532974	18	0.290877	184	PRO
/A:185	NA	NA	2011.61	0.581239	69	0.408051	185	LEU
/A:186	NA	NA	7700.95	0.597371	70	0.438415	186	LEU
/A:187	NA	NA	397.817	0.545452	18	0.298377	187	GLN
/A:188	NA	NA	53.9523	0.565694	35	0.335774	188	ARG
/A:189	NA	NA	1696.59	0.596929	69	0.414565	189	ALA
/A:19	NA	NA	18864	0.130223	29	0.181621	19	LYS
/A:190	NA	NA	2032.97	0.62859	80	0.449874	190	GLY
/A:191	NA	NA	91214.8	0.661573	81	0.79358	191	MET
/A:192	NA	NA	7901.7	0.652083	58	0.445573	192	HIS
/A:193	NA	NA	4357.45	0.626261	166	0.602745	193	GLU
/A:194	NA	NA	12103	0.645822	81	0.496783	194	LEU
/A:195	NA	NA	64108.5	0.673404	149	0.815362	195	ARG
/A:196	NA	NA	9136.72	0.639509	132	0.569153	196	ARG
/A:197	NA	NA	895.398	0.620547	63	0.413023	197	THR
/A:198	NA	NA	8770.02	0.655298	75	0.479081	198	LEU
/A:199	NA	NA	14233.6	0.658957	104.8	0.551256	199	TYR
/A:2	NA	NA	537.5	0.100236	29	0.100001	2	ARG
/A:20	NA	NA	19874	0.13291	12	0.157861	20	HIS
/A:200	NA	NA	5691.42	0.616705	119.4	0.524103	200	TYR
/A:201	NA	NA	1359.69	0.625732	64	0.418945	201	THR
/A:202	NA	NA	1917.68	0.662859	103	0.50511	202	THR
/A:203	NA	NA	9091.34	0.664209	80	0.493068	203	SER
/A:204	NA	NA	5865.1	0.627084	81	0.464834	204	LEU
/A:205	NA	NA	5479.97	0.643751	123	0.542634	205	LYS
/A:206	NA	NA	33483.8	0.66952	63	0.556037	206	GLU
/A:207	NA	NA	33810.9	0.645848	106	0.618425	207	ARG
/A:208	NA	NA	268.136	0.623964	29	0.354871	208	ASP
/A:209	NA	NA	15736.5	0.590995	65	0.456205	209	TRP
/A:21	NA	NA	20880	0.1357	12	0.1629	21	SER
/A:210	NA	NA	2036.48	0.624056	41	0.381683	210	LEU
/A:211	NA	NA	119.559	0.585339	46	0.364223	211	GLU
/A:212	NA	NA	577.872	0.624883	83	0.447822	212	GLU
/A:213	NA	NA	33.1226	0.57674	29	0.330942	213	LYS
/A:214	NA	NA	3205.42	0.586318	92	0.453812	214	GLN
/A:215	NA	NA	4782.68	0.601499	90.4	0.464285	215	TYR
/A:216	NA	NA	149.521	0.606045	69	0.413365	216	THR
/A:217	NA	NA	573.521	0.571129	86	0.426622	217	ALA
/A:218	NA	NA	3233.38	0.596406	92	0.458842	218	ALA
/A:219	NA	NA	5239.33	0.603365	76	0.4425	219	MET
/A:22	NA	NA	21882	0.138598	12	0.167977	22	VAL
/A:220	NA	NA	1321.58	0.577884	86	0.432655	220	ARG
/A:221	NA	NA	3588.26	0.5886	110	0.486782	221	MET
/A:222	NA	NA	969.651	0.588303	63	0.397542	222	LEU
/A:223	NA	NA	1719.03	0.590526	75	0.421671	223	THR
/A:224	NA	NA	729.025	0.576641	80	0.41973	224	VAL
/A:225	NA	NA	4479.44	0.598069	157	0.57419	225	GLU
/A:226	NA	NA	1536.1	0.584689	52	0.379234	226	VAL
/A:227	NA	NA	1305.9	0.581259	92	0.444399	227	LEU
/A:228	NA	NA	894.003	0.582512	151	0.543335	228	ARG
/A:229	NA	NA	9556.6	0.612416	138	0.567604	229	ARG
/A:23	NA	NA	22880	0.141609	12	0.173095	23	HIS
/A:238	NA	NA	2955.19	0.675336	80	0.47608	238	ASP
/A:239	NA	NA	31832.9	0.65262	137	0.666958	239	ASP
/A:24	NA	NA	23874	0.144742	12	0.178258	24	SER
/A:240	NA	NA	5896.53	0.634387	69	0.448212	240	VAL
/A:241	NA	NA	4685.58	0.661932	93	0.497852	241	LEU
/A:242	NA	NA	69221.4	0.653785	128.8	0.790283	242	TYR
/A:243	NA	NA	5224.73	0.645021	63	0.4408	243	VAL
/A:244	NA	NA	7219.6	0.636072	64	0.44541	244	THR
/A:245	NA	NA	767.021	0.649782	80	0.4556	245	THR
/A:246	NA	NA	11987	0.654055	133.8	0.58972	246	HIS
/A:247	NA	NA	2272.54	0.638919	63	0.427031	247	VAL
/A:248	NA	NA	562.612	0.634171	75	0.438767	248	VAL
/A:249	NA	NA	880.251	0.659702	97	0.489625	249	THR
/A:25	NA	NA	24864	0.148002	12	0.183469	25	GLY
/A:250	NA	NA	328.08	0.630446	52	0.397173	250	ALA
/A:252	NA	NA	6156.4	0.626912	67.4	0.442803	252	PHE
/A:254	NA	NA	2334.9	0.607262	92	0.460862	254	ASN
/A:256	NA	NA	152.297	0.575507	69	0.398457	256	HIS
/A:257	NA	NA	2044.28	0.598352	86	0.445295	257	LEU
/A:26	NA	NA	25850	0.151399	29	0.217496	26	ILE
/A:261	NA	NA	1811.29	0.611848	63	0.41212	261	MET
/A:264	NA	NA	3238.86	0.600598	69	0.421993	264	SER
/A:265	NA	NA	4877.04	0.627992	53	0.41429	265	LEU
/A:27	NA	NA	0	0.148911	12	0.0930513	27	GLY
/A:274	NA	NA	2006.18	0.655156	53	0.417069	274	ILE
/A:275	NA	NA	294.233	0.668705	80	0.463117	275	ASP
/A:276	NA	NA	111.395	0.649734	81	0.454873	276	MET
/A:277	NA	NA	66.5423	0.672147	80	0.463966	277	SER
/A:278	NA	NA	2540.83	0.675399	115	0.533818	278	SER
/A:279	NA	NA	1342.03	0.661017	69	0.444578	279	VAL
/A:28	NA	NA	27810	0.152628	29	0.225259	28	TYR
/A:280	NA	NA	9118.17	0.669271	135	0.588701	280	LYS
/A:281	NA	NA	5910.31	0.682319	80	0.490291	281	ALA
/A:282	NA	NA	71357.6	0.654159	108.4	0.763754	282	PHE
/A:283	NA	NA	33889.7	0.655334	86	0.589506	283	SER
/A:284	NA	NA	4526.39	0.679067	103	0.522561	284	THR
/A:285	NA	NA	46085.7	0.67299	120	0.700229	285	ARG
/A:286	NA	NA	43775.7	0.644422	64	0.583078	286	LEU
/A:287	NA	NA	48806.2	0.668379	87	0.652081	287	PHE
/A:288	NA	NA	123.688	0.631487	52	0.396935	288	LYS
/A:289	NA	NA	4038.7	0.659212	63	0.443399	289	THR
/A:29	NA	NA	28784	0.156198	12	0.201798	29	HIS
/A:290	NA	NA	2527.32	0.647964	81	0.462837	290	ARG
/A:291	NA	NA	355.65	0.594068	29	0.340586	291	ARG
/A:292	NA	NA	0	0.54891	12	0.288461	292	GLY
/A:293	NA	NA	1107.61	0.602656	41	0.367834	293	CYS
/A:297	NA	NA	3772.22	0.640398	92	0.482302	297	THR
/A:3	NA	NA	542.5	0.0991697	29	0.0994983	3	ARG
/A:30	NA	NA	29754	0.159924	12	0.207163	30	GLU
/A:301	NA	NA	15809.9	0.659381	132	0.603247	301	ARG
/A:304	NA	NA	10294.9	0.643866	81	0.489221	304	VAL
/A:305	NA	NA	12518.2	0.658943	104	0.543627	305	LEU
/A:307	NA	NA	2143.47	0.626238	58	0.411904	307	ALA
/A:308	NA	NA	27742.2	0.656514	92	0.57777	308	MET
/A:309	NA	NA	2372.97	0.63958	69	0.437873	309	SER
/A:31	NA	NA	30720	0.163815	12	0.212593	31	ARG
/A:310	NA	NA	141.755	0.633761	89	0.460717	310	ARG
/A:312	NA	NA	26514	0.656733	70	0.536164	312	VAL
/A:313	NA	NA	124.473	0.628556	46	0.385354	313	GLY
/A:314	NA	NA	241.295	0.652716	63	0.426348	314	VAL
/A:315	NA	NA	670.507	0.641747	92	0.471627	315	LEU
/A:316	NA	NA	700.15	0.648748	58	0.417626	316	ALA
/A:317	NA	NA	2	0.594685	35	0.349747	317	ASN
/A:318	NA	NA	47.9583	0.623316	29	0.35375	318	ASP
/A:319	NA	NA	3346.41	0.649251	82	0.468151	319	PHE
/A:32	NA	NA	31682	0.167883	12	0.218096	32	VAL
/A:320	NA	NA	4632.77	0.666135	112	0.531861	320	ASP
/A:321	NA	NA	4604.03	0.657117	64	0.446133	321	LEU
/A:322	NA	NA	39.421	0.636786	52	0.399216	322	PRO
/A:323	NA	NA	759.395	0.644647	109	0.502133	323	SER
/A:324	NA	NA	1579.27	0.664909	104	0.506567	324	LEU
/A:325	NA	NA	1549.27	0.642789	86	0.465195	325	LEU
/A:326	NA	NA	1299.44	0.641136	80	0.453322	326	GLY
/A:327	NA	NA	1272.43	0.652727	86	0.469038	327	VAL
/A:328	NA	NA	395.045	0.626655	75	0.434483	328	LEU
/A:329	NA	NA	78868.8	0.659131	98	0.776035	329	GLN
/A:33	NA	NA	32640	0.172139	12	0.223676	33	PHE
/A:330	NA	NA	30731.2	0.649843	115	0.62435	330	CYS
/A:331	NA	NA	4981.37	0.653761	98	0.503401	331	TYR
/A:332	NA	NA	1101.78	0.6425	86	0.463418	332	THR
/A:333	NA	NA	2162.94	0.652188	75	0.453417	333	VAL
/A:334	NA	NA	20504.4	0.65242	81	0.530708	334	HIS
/A:339	NA	NA	4.20162	0.598105	38.4	0.357179	339	PHE
/A:34	NA	NA	33594	0.176598	12	0.229341	34	SER
/A:340	NA	NA	1148.9	0.611748	27.4	0.349415	340	HIS
/A:341	NA	NA	12821.8	0.641333	87	0.507369	341	LEU
/A:342	NA	NA	484.611	0.613516	63	0.408087	342	GLU
/A:343	NA	NA	270.008	0.634823	58	0.409251	343	PRO
/A:344	NA	NA	17012.6	0.636425	81	0.510134	344	LEU
/A:345	NA	NA	7136.22	0.63517	80	0.471737	345	ALA
/A:346	NA	NA	680.278	0.628487	80	0.44488	346	ILE
/A:347	NA	NA	4479.25	0.649106	149	0.585586	347	ARG
/A:348	NA	NA	11885	0.639865	81	0.493076	348	ALA
/A:349	NA	NA	13873.8	0.628177	75	0.484482	349	THR
/A:35	NA	NA	34544	0.181274	29	0.263861	35	ARG
/A:350	NA	NA	378.96	0.640956	63	0.421106	350	ASN
/A:351	NA	NA	1619.29	0.619116	92	0.464038	351	HIS
/A:352	NA	NA	1169.88	0.63105	41	0.381932	352	VAL
/A:353	NA	NA	124.192	0.609181	29	0.347123	353	GLY
/A:354	NA	NA	739.071	0.617309	52	0.392258	354	ASP
/A:355	NA	NA	3171.43	0.635033	47	0.401345	355	PHE
/A:356	NA	NA	35.7971	0.609265	80	0.433135	356	THR
/A:357	NA	NA	1771.72	0.607673	52	0.391324	357	PRO
/A:358	NA	NA	6633.8	0.624681	67.4	0.443458	358	HIS
/A:359	NA	NA	2034.53	0.623661	109	0.496541	359	GLU
/A:36	NA	NA	0	0.177688	12	0.107109	36	ASN
/A:360	NA	NA	1652.58	0.612389	98	0.471025	360	CYS
/A:361	NA	NA	2404.33	0.61435	92	0.464579	361	ALA
/A:362	NA	NA	80088.8	0.641214	103	0.7802	362	THR
/A:363	NA	NA	5699.76	0.62324	98	0.491116	363	LEU
/A:364	NA	NA	291.851	0.601326	63	0.401427	364	ALA
/A:365	NA	NA	622.541	0.624505	103	0.481641	365	HIS
/A:366	NA	NA	3223.83	0.634126	86	0.467082	366	VAL
/A:367	NA	NA	9088.23	0.608726	104	0.506561	367	LEU
/A:368	NA	NA	25102.8	0.613468	86	0.536943	368	ARG
/A:37	NA	NA	36432	0.182973	46	0.300355	37	LEU
/A:370	NA	NA	9889.57	0.631882	70	0.463272	370	TRP
/A:372	NA	NA	1812.99	0.58772	29	0.34281	372	THR
/A:373	NA	NA	7831.06	0.597902	64	0.428998	373	MET
/A:374	NA	NA	30.7192	0.58612	46	0.36428	374	ARG
/A:375	NA	NA	1461.24	0.582129	58	0.387862	375	LEU
/A:376	NA	NA	833.245	0.599162	29	0.34482	376	GLU
/A:377	NA	NA	2991.34	0.59403	64	0.40942	377	VAL
/A:378	NA	NA	2384.17	0.580322	87	0.439421	378	CYS
/A:379	NA	NA	6781.3	0.598024	106	0.496286	379	GLU
/A:38	NA	NA	0	0.179313	12	0.107903	38	LEU
/A:380	NA	NA	8951.6	0.618454	69	0.451593	380	ARG
/A:381	NA	NA	2275.72	0.612131	70	0.4258	381	LEU
/A:382	NA	NA	1156.38	0.592515	86	0.439199	382	VAL
/A:383	NA	NA	751.699	0.611524	63	0.40809	383	GLU
/A:384	NA	NA	3328.76	0.630271	86	0.465582	384	ARG
/A:385	NA	NA	2355.92	0.605618	69	0.421219	385	ILE
/A:386	NA	NA	1848.05	0.603531	92	0.45726	386	CYS
/A:387	NA	NA	493.733	0.620098	46	0.382571	387	THR
/A:388	NA	NA	3249.54	0.597129	75	0.43049	388	SER
/A:389	NA	NA	23.4833	0.576301	29	0.330692	389	ASP
/A:39	NA	NA	38304	0.18469	29	0.27927	39	TYR
/A:390	NA	NA	7.16667	0.578115	29	0.331519	390	GLN
/A:391	NA	NA	3554.39	0.570654	47	0.371293	391	LEU
/A:392	NA	NA	900.716	0.593905	97	0.457556	392	THR
/A:393	NA	NA	49076.2	0.597131	64	0.579345	393	HIS
/A:394	NA	NA	67038.9	0.631899	67.4	0.667724	394	HIS
/A:395	NA	NA	11805.4	0.610225	121	0.545987	395	MET
/A:396	NA	NA	408.521	0.583091	46	0.364181	396	ALA
/A:397	NA	NA	22734.9	0.583885	69	0.485074	397	ASN
/A:398	NA	NA	13676.6	0.621591	69	0.470392	398	ALA
/A:399	NA	NA	4544.33	0.598358	69	0.425669	399	ALA
/A:4	NA	NA	3234	0.100826	35	0.120295	4	ARG
/A:40	NA	NA	39234	0.189699	29	0.285116	40	ARG
/A:400	NA	NA	13028.8	0.575483	81	0.465804	400	MET
/A:401	NA	NA	22944.4	0.584229	58	0.467395	401	ILE
/A:402	NA	NA	4379.3	0.609635	92	0.469492	402	ALA
/A:403	NA	NA	2706.35	0.587558	92	0.452594	403	ILE
/A:404	NA	NA	3212.48	0.566555	92	0.444183	404	ARG
/A:405	NA	NA	1950.07	0.596498	63	0.405129	405	THR
/A:406	NA	NA	4433.07	0.598706	104	0.484654	406	CYS
/A:407	NA	NA	1773.87	0.575609	81	0.424736	407	PHE
/A:408	NA	NA	535.009	0.547332	35	0.328562	408	ASN
/A:409	NA	NA	5623.54	0.586985	80	0.44267	409	GLN
/A:41	NA	NA	0	0.185757	12	0.111051	41	ARG
/A:410	NA	NA	2543.61	0.587461	75	0.423187	410	VAL
/A:411	NA	NA	2743.91	0.56808	63	0.394147	411	SER
/A:412	NA	NA	363.217	0.557617	55	0.366799	412	ASP
/A:413	NA	NA	1072.19	0.55147	46	0.351159	413	GLY
/A:414	NA	NA	261.631	0.524664	29	0.306337	414	GLY
/A:415	NA	NA	0	0.494725	12	0.26199	415	ARG
/A:416	NA	NA	829.869	0.538746	46	0.344057	416	ASN
/A:417	NA	NA	295.267	0.538831	52	0.352297	417	ALA
/A:418	NA	NA	0	0.498285	12	0.263729	418	MET
/A:419	NA	NA	1350.49	0.533579	52	0.353588	419	ASN
/A:42	NA	NA	41082	0.191521	29	0.292759	42	TYR
/A:420	NA	NA	2972.6	0.556176	92	0.438236	420	ALA
/A:421	NA	NA	14.4681	0.558625	63	0.379553	421	GLU
/A:422	NA	NA	454.672	0.545548	58	0.366313	422	PRO
/A:423	NA	NA	3364.97	0.550628	92	0.436959	423	THR
/A:424	NA	NA	2105.88	0.573426	146	0.534865	424	ARG
/A:425	NA	NA	555.729	0.547277	80	0.404752	425	GLN
/A:426	NA	NA	5242.06	0.5601	123	0.500899	426	LYS
/A:427	NA	NA	2193.16	0.565034	81	0.421102	427	LEU
/A:428	NA	NA	2149.45	0.563505	114	0.476033	428	ARG
/A:429	NA	NA	546.845	0.551391	80	0.406729	429	ALA
/A:43	NA	NA	42000	0.196842	12	0.269949	43	PRO
/A:430	NA	NA	1826.53	0.550614	47	0.355189	430	MET
/A:431	NA	NA	2107.61	0.565056	86	0.429261	431	GLY
/A:432	NA	NA	944.064	0.564492	97	0.443346	432	GLU
/A:433	NA	NA	369.668	0.555232	35	0.331817	433	GLN
/A:434	NA	NA	3354.12	0.58031	75	0.422656	434	ILE
/A:435	NA	NA	762.434	0.579731	80	0.421362	435	GLY
/A:436	NA	NA	1314.25	0.552138	35	0.333757	436	CYS
/A:437	NA	NA	4698.9	0.59617	197	0.641745	437	ARG
/A:438	NA	NA	3626.26	0.565221	69	0.406126	438	LEU
/A:439	NA	NA	4569.36	0.582943	106	0.480836	439	ASP
/A:44	NA	NA	42914	0.202442	12	0.276025	44	VAL
/A:440	NA	NA	81.2733	0.560043	106	0.453247	440	GLU
/A:441	NA	NA	28438.6	0.572545	70	0.502069	441	VAL
/A:442	NA	NA	555.319	0.581627	29	0.335238	442	GLU
/A:443	NA	NA	13623.2	0.557629	88	0.471098	443	TYR
/A:444	NA	NA	12468.7	0.552898	24	0.356278	444	PRO
/A:445	NA	NA	6961.33	0.546878	41	0.361976	445	ALA
/A:446	NA	NA	4262.48	0.537326	75	0.404976	446	LEU
/A:447	NA	NA	178.853	0.55791	35	0.332428	447	PRO
/A:448	NA	NA	187.867	0.560505	63	0.381105	448	VAL
/A:449	NA	NA	504.688	0.541636	81	0.403502	449	ILE
/A:45	NA	NA	43824	0.208343	29	0.310998	45	VAL
/A:450	NA	NA	21364.2	0.54623	58	0.443057	450	LEU
/A:451	NA	NA	22147.3	0.572771	80	0.496109	451	SER
/A:452	NA	NA	1880.34	0.553789	92	0.433078	452	ILE
/A:453	NA	NA	882.338	0.527791	75	0.387966	453	LEU
/A:454	NA	NA	2846.84	0.555159	63	0.38821	454	ASP
/A:455	NA	NA	2213.81	0.563127	98	0.449011	455	VAL
/A:456	NA	NA	8376.08	0.541282	92	0.450706	456	VAL
/A:457	NA	NA	6526.46	0.517833	64	0.385114	457	VAL
/A:458	NA	NA	260.044	0.550826	46	0.347876	458	THR
/A:459	NA	NA	2856.81	0.55128	64	0.388044	459	LEU
/A:46	NA	NA	0	0.203575	12	0.119756	46	THR
/A:460	NA	NA	1560.2	0.527765	46	0.341362	460	LYS
/A:461	NA	NA	2437.77	0.540177	41	0.342172	461	ILE
/A:462	NA	NA	513.703	0.548178	29	0.318745	462	TYR
/A:463	NA	NA	1437.71	0.516082	30	0.308134	463	VAL
/A:464	NA	NA	642.964	0.521977	58	0.355486	464	PRO
/A:465	NA	NA	1619.2	0.541823	89	0.421202	465	LYS
/A:466	NA	NA	2259.93	0.57109	83	0.427689	466	LYS
/A:467	NA	NA	1008.22	0.54223	98	0.434396	467	CYS
/A:468	NA	NA	1515.62	0.535605	92	0.422862	468	LEU
/A:469	NA	NA	965.441	0.558584	86	0.421925	469	GLN
/A:47	NA	NA	45632	0.210495	29	0.318656	47	VAL
/A:470	NA	NA	136.754	0.556163	86	0.417714	470	VAL
/A:471	NA	NA	3039.26	0.547235	92	0.434111	471	ILE
/A:472	NA	NA	3406.31	0.546341	101.4	0.450921	472	PHE
/A:473	NA	NA	4758.17	0.54364	80	0.418332	473	SER
/A:474	NA	NA	18271	0.560537	109	0.525036	474	GLN
/A:475	NA	NA	4184.79	0.536237	80	0.41262	475	ALA
/A:476	NA	NA	3184.92	0.531733	155	0.533669	476	ASN
/A:477	NA	NA	7773.94	0.529813	100	0.456439	477	ASP
/A:478	NA	NA	19185.1	0.549424	92	0.494183	478	MET
/A:479	NA	NA	8322.05	0.522296	98	0.451386	479	VAL
/A:48	NA	NA	46530	0.216795	29	0.325015	48	LEU
/A:480	NA	NA	794.054	0.517109	86	0.401037	480	ALA
/A:481	NA	NA	4586	0.514727	58	0.366354	481	ILE
/A:482	NA	NA	4899.38	0.534185	52	0.366853	482	VAL
/A:483	NA	NA	3728.85	0.508445	64	0.370305	483	MET
/A:484	NA	NA	995.685	0.502447	66	0.360771	484	GLU
/A:485	NA	NA	940.559	0.500545	35	0.307187	485	GLN
/A:486	NA	NA	607.265	0.491011	66	0.353764	486	LYS
/A:487	NA	NA	7.66667	0.454683	29	0.271221	487	ASP
/A:488	NA	NA	136.613	0.444317	46	0.295393	488	ASP
/A:489	NA	NA	598.309	0.479176	46	0.31411	489	LEU
/A:49	NA	NA	0	0.211623	12	0.123687	49	PRO
/A:490	NA	NA	453.205	0.465266	35	0.288171	490	VAL
/A:491	NA	NA	3135.32	0.502649	109	0.441445	491	ASP
/A:492	NA	NA	0	0.476218	12	0.252949	492	PRO
/A:493	NA	NA	4003	0.516731	66	0.378739	493	LYS
/A:494	NA	NA	469.5	0.488239	46	0.318066	494	THR
/A:495	NA	NA	13.3333	0.488291	35	0.297812	495	GLY
/A:496	NA	NA	6.66667	0.488343	29	0.287661	496	LYS
/A:497	NA	NA	1031.98	0.454792	46	0.303782	497	ARG
/A:498	NA	NA	4410.04	0.480364	41	0.320159	498	VAL
/A:499	NA	NA	4436.76	0.49531	29	0.307254	499	ARG
/A:5	NA	NA	0	0.100817	12	0.0695558	5	VAL
/A:50	NA	NA	48314	0.219095	29	0.332658	50	LYS
/A:500	NA	NA	13.5667	0.462162	12	0.246132	500	PRO
/A:501	NA	NA	1540.84	0.497825	30	0.299592	501	ILE
/A:502	NA	NA	2215.4	0.49537	86	0.395611	502	THR
/A:503	NA	NA	1695.88	0.460355	52	0.319078	503	ALA
/A:504	NA	NA	5207.8	0.486498	80	0.39206	504	GLU
/A:505	NA	NA	17051.2	0.50906	120	0.514043	505	GLU
/A:506	NA	NA	2538.28	0.488001	75	0.374579	506	GLY
/A:507	NA	NA	1347.26	0.474585	109	0.421201	507	ARG
/A:508	NA	NA	948.081	0.499945	80	0.383063	508	GLN
/A:509	NA	NA	1693.61	0.501169	86	0.396537	509	LEU
/A:51	NA	NA	49200	0.225835	29	0.339188	51	ALA
/A:510	NA	NA	329.254	0.494425	69	0.359492	510	GLN
/A:511	NA	NA	945.449	0.487048	80	0.376753	511	ALA
/A:512	NA	NA	4755.29	0.513486	98	0.434047	512	LEU
/A:513	NA	NA	1691.35	0.508071	86	0.399901	513	LEU
/A:514	NA	NA	57.1957	0.482716	46	0.313861	514	SER
/A:515	NA	NA	1684.94	0.499282	61.4	0.35396	515	HIS
/A:516	NA	NA	3856.91	0.521506	82.8	0.408963	516	TYR
/A:517	NA	NA	438.917	0.50484	46	0.326064	517	GLY
/A:518	NA	NA	1.08333	0.488603	12	0.259003	518	ASN
/A:519	NA	NA	694	0.527912	49	0.343344	519	ASP
/A:52	NA	NA	50.5	0.220236	29	0.156844	52	GLY
/A:520	NA	NA	736.793	0.516005	47	0.3343	520	LEU
/A:521	NA	NA	716.185	0.503159	58	0.346561	521	ALA
/A:522	NA	NA	17.5952	0.478285	46	0.311552	522	PRO
/A:523	NA	NA	308.822	0.491063	75	0.367927	523	GLU
/A:524	NA	NA	811.32	0.503273	70	0.367269	524	LEU
/A:525	NA	NA	670.763	0.491099	69	0.359115	525	SER
/A:526	NA	NA	100.615	0.478472	103	0.408392	526	GLN
/A:527	NA	NA	3074.52	0.493266	121	0.456944	527	ARG
/A:528	NA	NA	1844.9	0.484504	70	0.361877	528	MET
/A:529	NA	NA	227.972	0.478682	63	0.341279	529	LYS
/A:53	NA	NA	50416	0.228297	46	0.373599	53	PHE
/A:530	NA	NA	1126.85	0.480139	109	0.423109	530	GLU
/A:531	NA	NA	2214.71	0.480481	69	0.35957	531	ALA
/A:532	NA	NA	2012.03	0.461876	53	0.322669	532	PHE
/A:533	NA	NA	321.364	0.468597	46	0.307929	533	ARG
/A:534	NA	NA	72.8853	0.46714	35	0.287697	534	GLU
/A:535	NA	NA	0.666667	0.467325	29	0.277372	535	GLY
/A:536	NA	NA	619.214	0.467954	41	0.300243	536	VAL
/A:537	NA	NA	134.55	0.436618	12	0.234095	537	LEU
/A:538	NA	NA	843.453	0.448903	29	0.271452	538	PRO
/A:539	NA	NA	275.618	0.461954	46	0.304517	539	ASP
/A:54	NA	NA	491.5	0.222566	29	0.159594	54	THR
/A:542	/B:140	11.56	89.8576	0.44985	29	0.26916	542	SER
/A:543	/B:140	12.02	1009.79	0.458008	12	0.247743	543	LEU
/A:55	NA	NA	52704	0.23079	46	0.383179	55	VAL
/A:56	NA	NA	16986.2	0.238049	29	0.227435	56	LEU
/A:57	NA	NA	36474.8	0.233315	46	0.325105	57	ASP
/A:58	NA	NA	36119.3	0.240724	46	0.327425	58	THR
/A:59	NA	NA	19057.7	0.235871	29	0.233941	59	LYS
/A:6	NA	NA	5370	0.102523	24	0.110318	6	VAL
/A:60	/B:385	11.36	56994	0.243433	29	0.376268	60	ARG
/A:60	/B:386	11.26	56994	0.243433	29	0.376268	60	ARG
/A:60	/B:354	13.11	56994	0.243433	29	0.376268	60	ARG
/A:60	/B:387	12.75	56994	0.243433	29	0.376268	60	ARG
/A:60	/B:357	11.48	56994	0.243433	29	0.376268	60	ARG
/A:60	/B:358	13.06	56994	0.243433	29	0.376268	60	ARG
/A:60	/B:361	14.42	56994	0.243433	29	0.376268	60	ARG
/A:60	/B:389	12.98	56994	0.243433	29	0.376268	60	ARG
/A:60	/B:355	15.16	56994	0.243433	29	0.376268	60	ARG
/A:60	/B:359	17.03	56994	0.243433	29	0.376268	60	ARG
/A:61	/B:385	10.87	57840	0.251393	29	0.383248	61	TRP
/A:61	/B:386	10.81	57840	0.251393	29	0.383248	61	TRP
/A:61	/B:357	10.4	57840	0.251393	29	0.383248	61	TRP
/A:61	/B:389	11.92	57840	0.251393	29	0.383248	61	TRP
/A:61	/B:390	13.85	57840	0.251393	29	0.383248	61	TRP
/A:61	/B:350	11.69	57840	0.251393	29	0.383248	61	TRP
/A:61	/B:383	10.48	57840	0.251393	29	0.383248	61	TRP
/A:62	/B:385	11.31	60	0.24441	29	0.168689	62	ILE
/A:62	/B:387	12.77	60	0.24441	29	0.168689	62	ILE
/A:62	/B:383	11.42	60	0.24441	29	0.168689	62	ILE
/A:63	/B:383	14.29	58977	0.254307	46	0.417591	63	ALA
/A:63	/B:385	13.29	58977	0.254307	46	0.417591	63	ALA
/A:64	/B:383	15.71	481	0.247151	29	0.171566	64	SER
/A:64	/B:420	19.05	481	0.247151	29	0.171566	64	SER
/A:64	/B:385	14.95	481	0.247151	29	0.171566	64	SER
/A:65	NA	NA	61184	0.257261	29	0.398335	65	SER
/A:66	NA	NA	62010	0.26595	12	0.376834	66	GLY
/A:67	NA	NA	62832	0.2752	12	0.384356	67	PRO
/A:68	NA	NA	63650	0.285067	29	0.42093	68	PRO
/A:69	NA	NA	67	0.276063	29	0.184178	69	VAL
/A:7	NA	NA	6432	0.104269	18	0.104899	7	LEU
/A:70	NA	NA	64729.5	0.288693	46	0.455411	70	THR
/A:71	NA	NA	475.5	0.279446	29	0.187323	71	GLY
/A:72	NA	NA	66882	0.292376	29	0.436311	72	SER
/A:73	NA	NA	67680	0.303254	29	0.444542	73	PRO
/A:74	NA	NA	0	0.292996	12	0.16344	74	LEU
/A:75	NA	NA	69264	0.307259	46	0.481051	75	SER
/A:76	NA	NA	0	0.296713	12	0.165256	76	PRO
/A:77	NA	NA	70832	0.311329	29	0.460005	77	VAL
/A:78	NA	NA	71610	0.323371	18	0.450119	78	THR
/A:79	NA	NA	0	0.320914	12	0.177079	79	ASN
/A:8	NA	NA	7490	0.106068	18	0.109644	8	CYS
/A:80	NA	NA	73154	0.336278	35	0.490831	80	PRO
/A:81	NA	NA	0	0.32363	12	0.178406	81	SER
/A:82	NA	NA	74682	0.341033	46	0.51735	82	LEU
/A:83	NA	NA	36769	0.355085	29	0.356903	83	ASN
/A:84	NA	NA	38507	0.345872	29	0.358754	84	VAL
/A:85	NA	NA	76944	0.360305	46	0.535031	85	GLY
/A:86	NA	NA	0	0.34576	12	0.189217	86	THR
/A:87	NA	NA	78432	0.365624	46	0.543067	87	GLY
/A:88	NA	NA	0	0.350628	12	0.191595	88	GLY
/A:89	NA	NA	79904	0.371042	29	0.522329	89	GLY
/A:9	NA	NA	8544	0.107923	18	0.114402	9	CYS
/A:90	NA	NA	80634	0.387166	29	0.532873	90	GLU
/A:91	NA	NA	0	0.370346	12	0.201228	91	ALA
/A:92	/B:459	15.27	82082	0.393146	29	0.541086	92	VAL
/A:93	NA	NA	82800	0.410983	29	0.552424	93	ALA
/A:94	NA	NA	0	0.392031	12	0.211821	94	MET
/A:95	/B:461	11.85	84224	0.417615	29	0.560867	95	GLU
/A:95	/B:499	10.01	84224	0.417615	29	0.560867	95	GLU
/A:95	/B:459	13.7	84224	0.417615	29	0.560867	95	GLU
/A:95	/B:460	15.84	84224	0.417615	29	0.560867	95	GLU

## Sheet: RESC12A-RESC13
residue from RESC12A	residue from RES13	PAE	Betweenness.Weight.	Closeness.Weight.	Degree.Weight.	MCDA	residue number	residue name
/A:598	/B:198	1.9	11803	0.53398	104	0.454166	598	TYR
/A:598	/B:197	2.29	11803	0.53398	104	0.454166	598	TYR
/A:598	/B:199	2.16	11803	0.53398	104	0.454166	598	TYR
/A:598	/B:254	2.47	11803	0.53398	104	0.454166	598	TYR
/A:598	/B:226	2.47	11803	0.53398	104	0.454166	598	TYR
/A:598	/B:227	2.12	11803	0.53398	104	0.454166	598	TYR
/A:598	/B:228	2.55	11803	0.53398	104	0.454166	598	TYR
/A:599	/B:226	2.56	17260.3	0.54675	41	0.371673	599	ASP
/A:602	/B:199	2.79	402.012	0.49649	41	0.321934	602	ARG
/A:602	/B:200	2.87	402.012	0.49649	41	0.321934	602	ARG
/A:602	/B:201	3.13	402.012	0.49649	41	0.321934	602	ARG
/A:602	/B:226	3.07	402.012	0.49649	41	0.321934	602	ARG
/A:602	/B:227	2.94	402.012	0.49649	41	0.321934	602	ARG
/A:602	/B:198	2.81	402.012	0.49649	41	0.321934	602	ARG
/A:603	/B:201	3.39	293.546	0.519131	29	0.315132	603	ARG
/A:606	/B:253	3.87	2.57996	0.479181	12	0.267821	606	PRO
/A:636	/B:186	3.02	15379.7	0.507717	58	0.374841	636	MET
/A:637	/B:262	3.51	4070.85	0.50854	35	0.324121	637	PRO
/A:640	/B:186	2.35	4958.77	0.506223	63	0.367167	640	SER
/A:640	/B:188	2.79	4958.77	0.506223	63	0.367167	640	SER
/A:640	/B:262	3.02	4958.77	0.506223	63	0.367167	640	SER
/A:641	/B:259	2.18	10980.2	0.522895	123	0.476432	641	ARG
/A:641	/B:197	2.06	10980.2	0.522895	123	0.476432	641	ARG
/A:641	/B:195	2.45	10980.2	0.522895	123	0.476432	641	ARG
/A:641	/B:228	2.51	10980.2	0.522895	123	0.476432	641	ARG
/A:641	/B:262	2.91	10980.2	0.522895	123	0.476432	641	ARG
/A:643	/B:184	2.22	1683.88	0.495365	92	0.401482	643	ILE
/A:643	/B:257	1.85	1683.88	0.495365	92	0.401482	643	ILE
/A:644	/B:257	1.74	731.864	0.513012	117	0.447737	644	GLU
/A:644	/B:259	2.16	731.864	0.513012	117	0.447737	644	GLU
/A:644	/B:197	1.94	731.864	0.513012	117	0.447737	644	GLU
/A:647	/B:255	1.69	2647.18	0.499432	69	0.369616	647	VAL
/A:647	/B:257	2.07	2647.18	0.499432	69	0.369616	647	VAL
/A:647	/B:248	1.96	2647.18	0.499432	69	0.369616	647	VAL
/A:647	/B:256	1.67	2647.18	0.499432	69	0.369616	647	VAL
/A:647	/B:247	2.24	2647.18	0.499432	69	0.369616	647	VAL
/A:647	/B:184	2.24	2647.18	0.499432	69	0.369616	647	VAL
/A:648	/B:255	1.75	7884.03	0.503711	41	0.336158	648	ILE
/A:648	/B:257	1.99	7884.03	0.503711	41	0.336158	648	ILE
/A:648	/B:198	1.84	7884.03	0.503711	41	0.336158	648	ILE
/A:648	/B:256	1.91	7884.03	0.503711	41	0.336158	648	ILE
/A:648	/B:197	2	7884.03	0.503711	41	0.336158	648	ILE
/A:649	/B:255	1.79	2863.01	0.531912	75	0.396038	649	LEU
/A:650	/B:255	2.15	22.1053	0.493429	29	0.301377	650	GLY
/A:652	/B:248	3.22	1940.83	0.485741	41	0.318493	652	ARG
/A:652	/B:257	3.12	1940.83	0.485741	41	0.318493	652	ARG
/A:652	/B:247	3.56	1940.83	0.485741	41	0.318493	652	ARG
/A:652	/B:184	3.1	1940.83	0.485741	41	0.318493	652	ARG
/A:665	/B:184	2.18	3278.82	0.511248	98	0.421195	665	TRP
/A:665	/B:185	2.13	3278.82	0.511248	98	0.421195	665	TRP
/A:668	/B:184	2.17	10568.1	0.50375	81	0.401376	668	ARG
/A:668	/B:186	1.84	10568.1	0.50375	81	0.401376	668	ARG
/A:668	/B:183	2.36	10568.1	0.50375	81	0.401376	668	ARG
/A:668	/B:185	2.06	10568.1	0.50375	81	0.401376	668	ARG
/A:669	/B:186	2.07	2277.61	0.483468	92	0.39612	669	ASN
/A:669	/B:185	2.21	2277.61	0.483468	92	0.39612	669	ASN
/A:669	/B:184	2.41	2277.61	0.483468	92	0.39612	669	ASN
/A:672	/B:186	2.37	6547.89	0.492844	80	0.388541	672	ALA
/A:672	/B:185	2.54	6547.89	0.492844	80	0.388541	672	ALA
/A:673	/B:186	2.5	1845.32	0.485819	86	0.387523	673	ASN
/A:673	/B:185	2.76	1845.32	0.485819	86	0.387523	673	ASN
/A:673	/B:187	2.86	1845.32	0.485819	86	0.387523	673	ASN
/A:676	/B:186	3.11	9924.81	0.480181	104	0.42354	676	ILE
/A:676	/B:187	3.41	9924.81	0.480181	104	0.42354	676	ILE
/A:682	/B:285	9.97	621.261	0.464041	52	0.32225	682	VAL
/A:683	/B:278	9.32	13042.3	0.464574	92	0.401345	683	LEU
/A:156	NA	NA	144702	0.488681	127	0.65182	156	TYR
/A:193	NA	NA	4444.31	0.516817	217	0.608518	193	ARG
/A:266	NA	NA	138863	0.5678	98	0.640281	266	GLN
/A:268	NA	NA	236344	0.592874	58	0.728243	268	PRO
/A:303	NA	NA	159216	0.622824	103	0.705068	303	TRP
/A:306	NA	NA	109608	0.608256	121	0.655745	306	ASN
/A:307	NA	NA	238298	0.615991	52	0.733792	307	GLU
/A:403	NA	NA	166285	0.64048	82	0.691886	403	PHE
/A:404	NA	NA	167228	0.628911	103	0.719443	404	ARG
/A:410	/B:144	13.95	139493	0.629722	112	0.694894	410	ARG
/A:410	/B:143	16.36	139493	0.629722	112	0.694894	410	ARG
/A:410	/B:146	12.52	139493	0.629722	112	0.694894	410	ARG
/A:469	NA	NA	163365	0.637307	92	0.701512	469	LYS
/A:473	NA	NA	164776	0.638828	69	0.668947	473	SER
/A:505	NA	NA	196687	0.636639	123	0.795394	505	ASP
/A:506	NA	NA	207887	0.620535	86	0.745844	506	ARG
/A:593	NA	NA	73923.5	0.567149	133	0.602869	593	TRP
/A:735	NA	NA	125445	0.58527	113.4	0.654261	735	PHE
/A:736	NA	NA	10873.7	0.595261	180	0.601502	736	GLU
/A:742	NA	NA	206726	0.613496	63	0.705227	742	ARG
/A:1	/B:25	29.11	0	0.0725028	12	0.0561662	1	MET
/A:1	/B:26	29.31	0	0.0725028	12	0.0561662	1	MET
/A:1	/B:27	29.22	0	0.0725028	12	0.0561662	1	MET
/A:1	/B:28	29.31	0	0.0725028	12	0.0561662	1	MET
/A:1	/B:24	29.08	0	0.0725028	12	0.0561662	1	MET
/A:10	NA	NA	16110	0.0794882	12	0.0823362	10	ARG
/A:100	NA	NA	4102.96	0.479755	92	0.396742	100	ILE
/A:101	NA	NA	2214.64	0.462173	63	0.340403	101	SER
/A:102	NA	NA	10621	0.477033	86	0.395226	102	MET
/A:103	NA	NA	2490.93	0.473714	86	0.382126	103	ALA
/A:104	NA	NA	1738.6	0.467529	63	0.342525	104	VAL
/A:105	NA	NA	29648.3	0.464864	69	0.389394	105	THR
/A:106	NA	NA	52348.3	0.474895	98	0.470914	106	LEU
/A:107	NA	NA	5747.07	0.477905	92	0.398079	107	GLN
/A:108	NA	NA	1716.97	0.455342	46	0.310039	108	LYS
/A:109	NA	NA	4176.87	0.462759	63	0.343453	109	LYS
/A:11	NA	NA	17880	0.0805326	12	0.0853557	11	SER
/A:110	NA	NA	16565.3	0.469312	97	0.416419	110	SER
/A:111	NA	NA	9072.77	0.465189	97	0.403793	111	SER
/A:112	NA	NA	1719.59	0.443811	80	0.356268	112	GLY
/A:113	NA	NA	1716.85	0.457424	46	0.311122	113	ALA
/A:114	NA	NA	7805.46	0.457041	63	0.345553	114	ALA
/A:115	NA	NA	9881.57	0.45309	63	0.346401	115	ALA
/A:116	NA	NA	14.5956	0.432558	29	0.269687	116	ALA
/A:117	NA	NA	3693.21	0.445224	29	0.281424	117	ALA
/A:118	NA	NA	11462.8	0.441558	29	0.290384	118	VAL
/A:119	NA	NA	9709.83	0.411983	12	0.246427	119	THR
/A:12	NA	NA	19646	0.0816025	12	0.0883827	12	ALA
/A:120	NA	NA	7961	0.386178	12	0.23055	120	ASP
/A:121	NA	NA	6216.17	0.363603	12	0.216361	121	SER
/A:122	NA	NA	4476.17	0.34363	12	0.203532	122	ALA
/A:123	NA	NA	2743.17	0.325813	12	0.191836	123	CYS
/A:124	NA	NA	1019.17	0.313692	12	0.183116	124	GLY
/A:125	NA	NA	251.174	0.32977	29	0.216523	125	ASP
/A:126	NA	NA	0	0.318408	12	0.184145	126	GLU
/A:127	NA	NA	2939.17	0.336172	46	0.249728	127	LYS
/A:128	NA	NA	0	0.324365	12	0.187245	128	LYS
/A:129	NA	NA	6426.17	0.342813	46	0.258061	129	GLU
/A:13	NA	NA	21408	0.0826986	18	0.100634	13	ALA
/A:130	NA	NA	0	0.330533	12	0.190455	130	ALA
/A:131	NA	NA	9925.17	0.349693	29	0.240423	131	THR
/A:132	NA	NA	11678.2	0.370732	29	0.253825	132	ASP
/A:133	NA	NA	0	0.356395	12	0.203915	133	GLY
/A:134	NA	NA	15182.2	0.378754	46	0.289015	134	ASP
/A:135	NA	NA	21.5	0.363873	29	0.23395	135	ALA
/A:136	NA	NA	17460.2	0.38711	46	0.29655	136	THR
/A:137	NA	NA	1212.83	0.371562	46	0.265732	137	VAL
/A:138	NA	NA	20646.2	0.395804	46	0.305531	138	GLY
/A:139	NA	NA	1500.17	0.379546	29	0.244175	139	ILE
/A:14	NA	NA	23166	0.083822	24	0.112895	14	VAL
/A:140	NA	NA	25647.8	0.404856	29	0.291125	140	ALA
/A:141	NA	NA	27955.5	0.432871	18	0.292036	141	PRO
/A:142	NA	NA	570.572	0.405868	12	0.23046	142	ARG
/A:143	NA	NA	1731.9	0.420611	12	0.239758	143	PRO
/A:144	NA	NA	3283.07	0.45051	12	0.257488	144	VAL
/A:145	NA	NA	5033.75	0.486309	103	0.418352	145	ASP
/A:146	NA	NA	338.613	0.502752	58	0.351218	146	PRO
/A:147	NA	NA	7939.66	0.493253	58	0.356906	147	LEU
/A:148	NA	NA	275.193	0.471536	103	0.404007	148	GLN
/A:149	NA	NA	7475	0.495106	104	0.42788	149	LEU
/A:15	NA	NA	24920	0.0849736	18	0.106731	15	VAL
/A:150	NA	NA	4939.45	0.511334	58	0.36212	150	LEU
/A:151	NA	NA	496.004	0.478413	69	0.355668	151	LYS
/A:152	NA	NA	852.239	0.484792	86	0.385599	152	ALA
/A:153	NA	NA	438.329	0.494768	69	0.364099	153	LEU
/A:154	NA	NA	52632	0.520257	98	0.494919	154	ARG
/A:155	NA	NA	39870.3	0.491567	63	0.408374	155	ALA
/A:157	NA	NA	126647	0.508316	99	0.593772	157	ILE
/A:158	NA	NA	9364.59	0.506252	46	0.347232	158	ARG
/A:159	NA	NA	1376.69	0.48522	63	0.351226	159	SER
/A:16	NA	NA	26670	0.0861546	12	0.100577	16	GLY
/A:160	NA	NA	22567.1	0.496907	135	0.497547	160	GLU
/A:161	NA	NA	7528.46	0.494195	86	0.399832	161	ASP
/A:162	NA	NA	7096.19	0.493232	63	0.363396	162	ILE
/A:163	NA	NA	2605.72	0.488209	92	0.399047	163	LEU
/A:164	NA	NA	1042.16	0.483073	63	0.34964	164	ALA
/A:165	NA	NA	5270.94	0.485604	80	0.382986	165	GLU
/A:166	NA	NA	3787.08	0.485848	69	0.364141	166	LEU
/A:167	NA	NA	21.3333	0.474658	41	0.310039	167	CYS
/A:168	NA	NA	51.3858	0.474604	46	0.317734	168	ARG
/A:169	NA	NA	3279.3	0.476968	86	0.384922	169	SER
/A:17	NA	NA	28416	0.0873661	12	0.10365	17	SER
/A:170	NA	NA	0	0.455377	29	0.281542	170	LYS
/A:171	NA	NA	0.5	0.465598	69	0.348305	171	VAL
/A:172	NA	NA	4.55	0.455471	46	0.307711	172	GLN
/A:173	NA	NA	2.73333	0.436252	29	0.271592	173	ALA
/A:174	NA	NA	1912.89	0.451759	81	0.362211	174	VAL
/A:175	NA	NA	2065.05	0.467896	114	0.421513	175	ARG
/A:176	NA	NA	648.535	0.448924	63	0.331318	176	GLN
/A:177	NA	NA	493.913	0.447709	80	0.356582	177	ARG
/A:178	NA	NA	1231.09	0.457216	104	0.399427	178	TYR
/A:179	NA	NA	4946.32	0.460937	80	0.369695	179	VAL
/A:18	NA	NA	30158	0.0886092	18	0.11595	18	ALA
/A:180	NA	NA	9.82987	0.438457	46	0.298863	180	ALA
/A:181	NA	NA	4800.01	0.455692	86	0.375977	181	ILE
/A:182	NA	NA	20828.5	0.469608	129	0.471691	182	ARG
/A:183	NA	NA	9.91667	0.44881	29	0.278138	183	ALA
/A:184	NA	NA	10.6167	0.443837	29	0.275551	184	ARG
/A:185	NA	NA	1414.13	0.457394	46	0.310683	185	ARG
/A:186	NA	NA	607.319	0.42945	12	0.242784	186	GLN
/A:187	NA	NA	6516.27	0.462232	35	0.303441	187	ARG
/A:188	NA	NA	1205.6	0.472007	35	0.3011	188	VAL
/A:189	NA	NA	953.783	0.505396	52	0.344238	189	PRO
/A:19	NA	NA	31896	0.0898853	18	0.119045	19	TYR
/A:190	NA	NA	90.3028	0.502298	46	0.332201	190	ALA
/A:191	NA	NA	881.14	0.501346	73.4	0.3749	191	PHE
/A:192	NA	NA	557.458	0.4978	78.4	0.380283	192	HIS
/A:194	NA	NA	2087.32	0.513172	134	0.475829	194	ASP
/A:195	NA	NA	1706.72	0.499201	92	0.40351	195	ILE
/A:196	NA	NA	8595.39	0.511369	75	0.393365	196	LEU
/A:197	NA	NA	2575.04	0.515901	75	0.387303	197	LEU
/A:198	NA	NA	284.066	0.507869	80	0.387598	198	SER
/A:199	NA	NA	53560.5	0.490226	141	0.54664	199	GLU
/A:2	/B:25	28.7	1806	0.0733887	41	0.1037	2	ARG
/A:2	/B:27	29.09	1806	0.0733887	41	0.1037	2	ARG
/A:2	/B:24	28.78	1806	0.0733887	41	0.1037	2	ARG
/A:20	NA	NA	33630	0.0911956	12	0.112936	20	ALA
/A:200	NA	NA	59636.9	0.519854	75	0.469178	200	VAL
/A:201	NA	NA	2613.79	0.51747	86	0.40507	201	THR
/A:202	NA	NA	887.064	0.493716	160	0.503963	202	ARG
/A:203	NA	NA	3534.02	0.497403	58	0.352904	203	VAL
/A:204	NA	NA	4757.35	0.528492	75	0.396908	204	VAL
/A:205	NA	NA	113.569	0.512987	52	0.347013	205	GLU
/A:206	NA	NA	31.968	0.490425	35	0.309043	206	ARG
/A:207	NA	NA	6815.19	0.524224	124	0.472833	207	ARG
/A:208	NA	NA	1637.56	0.493762	72	0.369861	208	GLU
/A:209	NA	NA	5133.63	0.512729	47	0.34622	209	VAL
/A:21	NA	NA	35360	0.0925414	12	0.116056	21	ARG
/A:210	NA	NA	14010.8	0.519154	35	0.343549	210	PRO
/A:211	NA	NA	19107.4	0.548841	73.4	0.425114	211	TYR
/A:212	NA	NA	2022.72	0.533522	35	0.334257	212	ILE
/A:213	NA	NA	1249.84	0.522341	103	0.431811	213	GLU
/A:214	NA	NA	3739.67	0.541124	69	0.392842	214	VAL
/A:215	NA	NA	103.444	0.550299	63	0.383314	215	ALA
/A:216	NA	NA	101678	0.542264	104	0.584194	216	ARG
/A:217	NA	NA	97797.6	0.532063	87	0.547343	217	LEU
/A:218	NA	NA	76586	0.548496	76	0.509328	218	LEU
/A:219	NA	NA	85420.7	0.558949	69	0.516374	219	ARG
/A:22	NA	NA	37086	0.0939244	12	0.11919	22	PHE
/A:220	NA	NA	99212	0.530278	24	0.45162	220	PRO
/A:221	NA	NA	7980.73	0.496334	35	0.323237	221	HIS
/A:222	NA	NA	3256.69	0.517952	68.4	0.379185	222	TRP
/A:223	NA	NA	1052.96	0.498753	64	0.359352	223	PRO
/A:224	NA	NA	0	0.495875	29	0.302619	224	ALA
/A:225	NA	NA	109.418	0.502258	35	0.31531	225	GLN
/A:226	NA	NA	4285.13	0.487215	53	0.340972	226	LEU
/A:227	NA	NA	3844.22	0.505839	58	0.357728	227	MET
/A:228	NA	NA	572.962	0.519608	89	0.407937	228	ASP
/A:229	NA	NA	8.11686	0.517712	29	0.313995	229	ALA
/A:23	NA	NA	38808	0.0953459	18	0.131555	23	ALA
/A:230	NA	NA	5134.55	0.525456	103	0.438866	230	SER
/A:231	NA	NA	1480.84	0.52851	80	0.400015	231	GLY
/A:232	NA	NA	103.679	0.527645	46	0.345412	232	GLY
/A:233	NA	NA	1493.15	0.533878	80	0.402826	233	ARG
/A:234	NA	NA	8376.41	0.539262	92	0.433689	234	TYR
/A:235	NA	NA	10670.4	0.538432	113.4	0.469338	235	HIS
/A:236	NA	NA	2189.19	0.542644	63	0.382248	236	SER
/A:237	NA	NA	5071.37	0.542922	98	0.440187	237	PHE
/A:238	NA	NA	12100.8	0.55174	75	0.419279	238	LEU
/A:239	NA	NA	2134.8	0.545988	86	0.419242	239	GLN
/A:24	NA	NA	40526	0.0968077	18	0.134719	24	THR
/A:240	NA	NA	5472.78	0.551771	80	0.417704	240	ARG
/A:241	NA	NA	3308.58	0.53417	52	0.362507	241	SER
/A:242	NA	NA	18868.3	0.559834	98	0.468288	242	LEU
/A:243	NA	NA	11081.5	0.560737	98	0.457866	243	LEU
/A:244	NA	NA	104.492	0.536712	63	0.376245	244	ALA
/A:245	NA	NA	6020.59	0.550189	113.4	0.468953	245	TRP
/A:246	NA	NA	8000.2	0.555704	87	0.43404	246	ILE
/A:247	NA	NA	1065.71	0.544422	69	0.390818	247	ALA
/A:248	NA	NA	2233.41	0.537847	123	0.471979	248	GLU
/A:249	NA	NA	1213.59	0.534718	92	0.421305	249	LEU
/A:25	NA	NA	42240	0.0983115	12	0.128683	25	PRO
/A:250	NA	NA	4615.85	0.538984	70	0.39449	250	LEU
/A:251	NA	NA	745.696	0.534988	46	0.350131	251	ARG
/A:252	NA	NA	49.9876	0.522993	72	0.382853	252	GLU
/A:253	NA	NA	394.709	0.527846	46	0.345923	253	GLY
/A:254	NA	NA	1161.37	0.518464	72	0.382051	254	LYS
/A:255	NA	NA	4634.59	0.54329	47	0.361428	255	LEU
/A:256	NA	NA	126.251	0.557498	80	0.413206	256	SER
/A:257	NA	NA	58.0054	0.552866	35	0.341577	257	PRO
/A:258	NA	NA	72.0093	0.557022	46	0.360656	258	GLU
/A:259	NA	NA	128.117	0.552462	97	0.436702	259	GLU
/A:26	NA	NA	43950	0.099859	12	0.13188	26	ALA
/A:260	NA	NA	7222.08	0.575847	87	0.443434	260	ALA
/A:261	NA	NA	21700.4	0.571298	129	0.525834	261	ARG
/A:262	NA	NA	4242.62	0.558481	86	0.428693	262	SER
/A:263	NA	NA	25106.2	0.567717	98	0.481116	263	VAL
/A:264	NA	NA	70999	0.583581	65	0.502876	264	LEU
/A:265	NA	NA	53134.3	0.567176	80	0.49239	265	SER
/A:267	NA	NA	71621.7	0.5628	58	0.482179	267	CYS
/A:269	NA	NA	92.5658	0.576427	29	0.34467	269	ARG
/A:27	NA	NA	45656	0.101452	12	0.135096	27	ALA
/A:270	NA	NA	30577.4	0.582781	70	0.453599	270	LEU
/A:271	NA	NA	1316.53	0.57965	76	0.420256	271	PHE
/A:272	/B:121	19.95	898.807	0.584839	46	0.376289	272	HIS
/A:273	/B:121	20.88	22.2464	0.557293	29	0.334614	273	GLY
/A:274	NA	NA	1733.35	0.575507	69	0.40793	274	HIS
/A:275	/B:118	17.3	2271.54	0.572665	69	0.407204	275	LEU
/A:275	/B:120	17.17	2271.54	0.572665	69	0.407204	275	LEU
/A:275	/B:119	18.2	2271.54	0.572665	69	0.407204	275	LEU
/A:275	/B:121	20.52	2271.54	0.572665	69	0.407204	275	LEU
/A:276	/B:118	18.78	31.7035	0.53803	29	0.324602	276	SER
/A:277	NA	NA	4125.25	0.563355	70	0.406488	277	LEU
/A:278	/B:118	18.33	3208.41	0.577785	87	0.438829	278	MET
/A:279	/B:118	17.3	340.697	0.570288	80	0.420163	279	SER
/A:279	/B:115	23.12	340.697	0.570288	80	0.420163	279	SER
/A:28	NA	NA	47358	0.103093	12	0.138331	28	PRO
/A:280	NA	NA	375.261	0.54694	63	0.381947	280	SER
/A:281	NA	NA	5218.11	0.555233	76	0.413006	281	ILE
/A:282	/B:118	17.78	7957.36	0.564283	98	0.455341	282	VAL
/A:283	/B:118	17.14	1041.86	0.57936	97	0.451978	283	GLU
/A:284	NA	NA	6493.16	0.561522	75	0.416526	284	CYS
/A:285	NA	NA	629.795	0.556978	75	0.40596	285	ALA
/A:286	NA	NA	10070.9	0.571733	121	0.497505	286	LEU
/A:287	NA	NA	117.152	0.565379	46	0.365068	287	LEU
/A:288	NA	NA	1548.89	0.566203	72	0.407438	288	ASP
/A:289	NA	NA	2455.84	0.587723	52	0.389185	289	ILE
/A:29	NA	NA	49056	0.104784	35	0.176916	29	THR
/A:290	NA	NA	6.40214	0.556679	18	0.317375	290	ASN
/A:291	NA	NA	23.7996	0.560168	29	0.336113	291	THR
/A:292	NA	NA	21392.2	0.592251	35	0.391916	292	ILE
/A:293	NA	NA	502.964	0.539878	12	0.300109	293	GLN
/A:294	NA	NA	987.2	0.544609	12	0.303249	294	SER
/A:295	NA	NA	16782.2	0.597634	70	0.442032	295	PRO
/A:296	NA	NA	2221.22	0.614992	80	0.446059	296	ASP
/A:297	NA	NA	136.456	0.586444	35	0.359162	297	PRO
/A:298	NA	NA	26113.3	0.604055	81	0.475323	298	ILE
/A:299	NA	NA	2690.87	0.609112	98	0.471305	299	ILE
/A:3	NA	NA	1795.33	0.0742927	35	0.094939	3	ARG
/A:30	NA	NA	50750	0.106527	35	0.180192	30	ASN
/A:300	NA	NA	834.93	0.608462	63	0.414608	300	GLY
/A:301	NA	NA	42364.6	0.599465	92	0.512563	301	LEU
/A:302	NA	NA	19192.1	0.612114	104	0.505166	302	MET
/A:304	NA	NA	28457.8	0.603567	86	0.486029	304	SER
/A:305	/B:118	16.12	2653.28	0.605358	81	0.443185	305	VAL
/A:308	/B:118	17.16	5718.92	0.598488	69	0.425465	308	ALA
/A:309	/B:121	19.42	1155.24	0.587963	29	0.352161	309	GLY
/A:31	NA	NA	52440	0.108325	12	0.148162	31	LEU
/A:310	/B:118	17.03	2612.59	0.579468	18	0.332881	310	THR
/A:310	/B:119	16.16	2612.59	0.579468	18	0.332881	310	THR
/A:310	/B:121	18.97	2612.59	0.579468	18	0.332881	310	THR
/A:310	/B:120	18.16	2612.59	0.579468	18	0.332881	310	THR
/A:311	/B:118	17.05	3469.3	0.601141	29	0.362256	311	HIS
/A:311	/B:119	17.27	3469.3	0.601141	29	0.362256	311	HIS
/A:311	/B:121	21.14	3469.3	0.601141	29	0.362256	311	HIS
/A:312	/B:118	16.28	319.766	0.591004	41	0.371008	312	ALA
/A:312	/B:119	16.08	319.766	0.591004	41	0.371008	312	ALA
/A:313	/B:118	20.28	65.4997	0.562058	35	0.346371	313	PRO
/A:313	/B:116	18.17	65.4997	0.562058	35	0.346371	313	PRO
/A:313	/B:117	15.91	65.4997	0.562058	35	0.346371	313	PRO
/A:313	/B:119	17.33	65.4997	0.562058	35	0.346371	313	PRO
/A:313	/B:115	20.44	65.4997	0.562058	35	0.346371	313	PRO
/A:314	/B:116	18.58	161.027	0.590456	46	0.378181	314	SER
/A:315	/B:116	20.23	279.243	0.574372	52	0.379192	315	HIS
/A:315	/B:115	22.2	279.243	0.574372	52	0.379192	315	HIS
/A:315	/B:118	18.94	279.243	0.574372	52	0.379192	315	HIS
/A:315	/B:117	18.78	279.243	0.574372	52	0.379192	315	HIS
/A:316	/B:118	20	15994.5	0.581119	114.4	0.500537	316	PHE
/A:317	NA	NA	19178	0.609727	146.8	0.569648	317	TRP
/A:318	NA	NA	257.779	0.577178	46	0.371406	318	GLN
/A:319	NA	NA	2906.14	0.587355	103	0.467964	319	ARG
/A:32	NA	NA	54126	0.11018	12	0.151486	32	LYS
/A:320	NA	NA	3369.82	0.607317	115	0.497434	320	THR
/A:321	NA	NA	4769.08	0.605026	98	0.472086	321	VAL
/A:322	NA	NA	634.316	0.580082	63	0.399557	322	GLY
/A:323	NA	NA	27564.9	0.601737	149	0.580601	323	ARG
/A:324	NA	NA	21880.4	0.605842	104	0.505662	324	LEU
/A:325	NA	NA	2348.54	0.586923	69	0.414732	325	ALA
/A:326	NA	NA	6672.79	0.570888	103	0.464663	326	GLN
/A:327	NA	NA	17042.1	0.600219	69	0.442205	327	LEU
/A:328	NA	NA	5430.27	0.608116	103	0.482299	328	ASN
/A:329	NA	NA	3139.1	0.576885	86	0.436727	329	ARG
/A:33	NA	NA	55808	0.112095	12	0.154835	33	ALA
/A:330	NA	NA	4645.15	0.554369	80	0.417899	330	SER
/A:331	NA	NA	17979.7	0.58149	86	0.459882	331	LEU
/A:332	NA	NA	29208.6	0.569214	69	0.443087	332	ARG
/A:333	NA	NA	6709.4	0.542362	86	0.423754	333	ASP
/A:334	NA	NA	1687.02	0.563085	63	0.392184	334	THR
/A:335	NA	NA	11150.4	0.56545	63	0.406652	335	LEU
/A:336	NA	NA	27726.4	0.551863	80	0.448881	336	GLY
/A:337	NA	NA	3446.96	0.526401	63	0.375554	337	ASP
/A:338	NA	NA	39.7451	0.545596	29	0.328551	338	ALA
/A:339	NA	NA	7822.04	0.548286	63	0.393064	339	MET
/A:34	NA	NA	57486	0.114073	29	0.184325	34	SER
/A:340	NA	NA	28651.2	0.53534	63	0.415462	340	GLN
/A:341	NA	NA	37.1927	0.510647	29	0.310359	341	LEU
/A:342	NA	NA	3658.02	0.531621	29	0.326339	342	GLY
/A:343	NA	NA	30267.3	0.519702	29	0.357357	343	LYS
/A:344	NA	NA	28548.3	0.479878	12	0.308113	344	CYS
/A:345	NA	NA	26830.3	0.445723	12	0.287934	345	GLY
/A:346	NA	NA	25112.3	0.416107	12	0.270118	346	ASN
/A:347	NA	NA	23394.3	0.390181	12	0.254222	347	GLY
/A:348	NA	NA	21676.3	0.367297	12	0.239909	348	PRO
/A:349	NA	NA	19958.3	0.346948	18	0.236132	349	LYS
/A:35	NA	NA	59160	0.116117	29	0.187731	35	THR
/A:350	NA	NA	18242.3	0.328736	18	0.224253	350	ASP
/A:351	NA	NA	16530.3	0.31234	12	0.204109	351	GLY
/A:352	NA	NA	14822.3	0.297502	12	0.193998	352	THR
/A:353	NA	NA	13118.3	0.28402	35	0.219927	353	THR
/A:354	NA	NA	0	0.271804	29	0.186003	354	ILE
/A:355	NA	NA	9666	0.271594	35	0.208632	355	HIS
/A:356	NA	NA	8019.71	0.267766	29	0.19512	356	SER
/A:357	NA	NA	6323.71	0.257003	12	0.161033	357	GLY
/A:358	NA	NA	4630.71	0.247101	12	0.153511	358	PRO
/A:359	NA	NA	2940.71	0.237985	12	0.146403	359	GLY
/A:36	NA	NA	60830	0.11823	12	0.165053	36	LEU
/A:360	NA	NA	1330.71	0.236522	12	0.14339	360	GLY
/A:361	NA	NA	715.714	0.242188	35	0.180808	361	ARG
/A:362	NA	NA	1696.71	0.251774	78	0.253221	362	GLU
/A:363	NA	NA	3373.71	0.262314	61	0.234938	363	LYS
/A:364	NA	NA	5072.71	0.273782	18	0.177232	364	LYS
/A:365	NA	NA	6781.71	0.286298	12	0.17692	365	GLY
/A:366	NA	NA	8497.71	0.300014	55	0.25251	366	GLU
/A:367	NA	NA	10215.7	0.31511	55	0.262769	367	LYS
/A:368	NA	NA	11933.7	0.331805	12	0.20781	368	GLY
/A:369	NA	NA	13651.7	0.350369	12	0.219874	369	ASN
/A:37	NA	NA	62496	0.120417	12	0.168521	37	GLU
/A:370	NA	NA	15369.7	0.371133	12	0.233084	370	ILE
/A:371	NA	NA	17087.7	0.394513	12	0.247655	371	LYS
/A:372	NA	NA	18805.7	0.421038	29	0.289976	372	SER
/A:373	NA	NA	20.5	0.404113	29	0.254891	373	ASN
/A:374	NA	NA	20458.2	0.431246	46	0.323713	374	ASN
/A:375	NA	NA	1757	0.413493	83	0.34515	375	ASP
/A:376	NA	NA	22147.7	0.441925	46	0.331635	376	ASN
/A:377	NA	NA	3531.5	0.421789	83	0.35195	377	LYS
/A:378	NA	NA	26380.2	0.453109	46	0.343375	378	GLY
/A:379	NA	NA	2670	0.431943	29	0.273081	379	GLY
/A:38	NA	NA	64158	0.12268	12	0.172024	38	LEU
/A:380	NA	NA	32485.7	0.464836	46	0.358019	380	ASN
/A:381	NA	NA	0	0.442362	12	0.248655	381	ILE
/A:382	NA	NA	35886	0.477159	46	0.369188	382	ASN
/A:383	NA	NA	0	0.453532	72	0.346633	383	ASP
/A:384	NA	NA	37532.3	0.490122	46	0.378238	384	THR
/A:385	NA	NA	1750	0.465202	72	0.355154	385	LYS
/A:386	NA	NA	42676.3	0.503745	52	0.40174	386	GLN
/A:387	NA	NA	39.6818	0.52505	29	0.317858	387	ASN
/A:388	NA	NA	44595	0.544246	52	0.425502	388	TYR
/A:389	NA	NA	17121.5	0.540643	35	0.359083	389	THR
/A:39	NA	NA	65816	0.125024	12	0.175563	39	ASN
/A:390	NA	NA	31641	0.56095	35	0.389962	390	VAL
/A:391	NA	NA	5769.49	0.607474	52	0.404099	391	GLY
/A:392	NA	NA	18606.7	0.589713	87	0.466575	392	HIS
/A:393	NA	NA	71.7427	0.554253	18	0.316204	393	VAL
/A:394	NA	NA	27524.8	0.57736	62.4	0.434833	394	PHE
/A:395	NA	NA	3185.1	0.60864	92	0.462535	395	SER
/A:396	NA	NA	5251.92	0.588309	75	0.428731	396	GLY
/A:397	NA	NA	20152.7	0.608825	76	0.461787	397	LEU
/A:398	NA	NA	3359.71	0.607647	92	0.462262	398	THR
/A:399	NA	NA	11195.5	0.626392	69	0.447648	399	THR
/A:4	/B:23	28.77	1808.67	0.0737054	29	0.0854355	4	LEU
/A:40	NA	NA	67470	0.127454	12	0.179141	40	ASN
/A:400	NA	NA	12648.1	0.616786	66	0.440072	400	ARG
/A:401	NA	NA	3484.87	0.6197	138	0.53937	401	GLN
/A:402	NA	NA	10282.2	0.624998	81	0.464078	402	LEU
/A:405	/B:146	11.48	4531.2	0.621231	98	0.480187	405	VAL
/A:406	/B:146	12.33	12117.1	0.629536	75	0.45979	406	LEU
/A:407	/B:146	12.27	854.521	0.598961	35	0.36668	407	ARG
/A:408	NA	NA	2192.29	0.61807	92	0.466053	408	VAL
/A:409	/B:146	12.88	38187	0.62577	110	0.548059	409	LEU
/A:41	NA	NA	69120	0.129973	18	0.191977	41	PRO
/A:411	/B:144	13.48	105885	0.615293	58	0.557426	411	LYS
/A:412	NA	NA	6063.84	0.617816	92	0.471337	412	GLU
/A:413	/B:144	13.12	2659.49	0.613478	29	0.367544	413	CYS
/A:413	/B:145	12	2659.49	0.613478	29	0.367544	413	CYS
/A:413	/B:146	12.15	2659.49	0.613478	29	0.367544	413	CYS
/A:413	/B:147	13.68	2659.49	0.613478	29	0.367544	413	CYS
/A:413	/B:142	16.17	2659.49	0.613478	29	0.367544	413	CYS
/A:414	/B:147	14.17	2186.52	0.593656	68.4	0.417088	414	TRP
/A:414	/B:146	11.55	2186.52	0.593656	68.4	0.417088	414	TRP
/A:415	/B:146	12.89	1670.13	0.571145	18	0.327231	415	CYS
/A:415	/B:147	13.01	1670.13	0.571145	18	0.327231	415	CYS
/A:415	/B:148	15.54	1670.13	0.571145	18	0.327231	415	CYS
/A:416	NA	NA	264.483	0.546774	18	0.312582	416	ASN
/A:417	NA	NA	215.288	0.574439	69	0.405251	417	ASP
/A:418	NA	NA	5.72523	0.575671	46	0.370269	418	VAL
/A:419	NA	NA	50.8339	0.592857	63	0.40539	419	SER
/A:42	NA	NA	70766	0.132588	18	0.19564	42	VAL
/A:420	NA	NA	1819.74	0.590753	121	0.495862	420	THR
/A:421	/B:146	12.54	3652	0.592697	86	0.445674	421	VAL
/A:422	NA	NA	1745.59	0.593159	86	0.443248	422	TYR
/A:423	NA	NA	1566	0.61039	117	0.499582	423	ASP
/A:424	NA	NA	16525.9	0.603475	81	0.461611	424	PHE
/A:425	NA	NA	13762.4	0.597023	110	0.498933	425	VAL
/A:426	NA	NA	976.708	0.586736	143	0.526386	426	ASP
/A:427	NA	NA	807.299	0.612655	143	0.539638	427	LYS
/A:428	NA	NA	3505.57	0.606785	63	0.417471	428	ALA
/A:429	NA	NA	1029.1	0.591108	86	0.441178	429	LEU
/A:43	NA	NA	72408	0.135304	12	0.190134	43	VAL
/A:430	NA	NA	1184.2	0.603756	129	0.514029	430	LYS
/A:431	NA	NA	30140.5	0.615242	126	0.555902	431	ASN
/A:432	NA	NA	38464.1	0.610029	87	0.504925	432	ILE
/A:433	NA	NA	2728.39	0.603058	80	0.440558	433	ALA
/A:434	NA	NA	5368.56	0.601328	101.4	0.476222	434	PHE
/A:435	NA	NA	30853.2	0.602071	69	0.462487	435	GLU
/A:436	NA	NA	35052.1	0.606386	81	0.489039	436	VAL
/A:437	NA	NA	3868.59	0.592768	80	0.436797	437	GLU
/A:438	NA	NA	612.887	0.581346	29	0.347958	438	ALA
/A:439	NA	NA	7276.96	0.592598	75	0.433796	439	ILE
/A:44	NA	NA	74046	0.138126	12	0.193894	44	THR
/A:440	NA	NA	925.238	0.589226	46	0.37861	440	GLY
/A:441	NA	NA	117.898	0.573376	46	0.369232	441	SER
/A:442	NA	NA	145.4	0.572775	63	0.395071	442	CYS
/A:443	NA	NA	6297.65	0.59502	80	0.441367	443	GLU
/A:444	NA	NA	16.7	0.555194	29	0.333514	444	ALA
/A:445	NA	NA	1998.52	0.575113	46	0.372766	445	THR
/A:446	NA	NA	565.038	0.525233	63	0.370915	446	SER
/A:447	NA	NA	243.696	0.501919	46	0.332219	447	GLN
/A:448	NA	NA	124.826	0.509604	29	0.309939	448	LYS
/A:449	NA	NA	3406.48	0.502596	29	0.310882	449	ARG
/A:45	NA	NA	75680	0.141061	12	0.197707	45	HIS
/A:450	NA	NA	5193.48	0.542191	12	0.307874	450	PRO
/A:451	NA	NA	8843.43	0.595506	41	0.385274	451	MET
/A:452	NA	NA	23.6107	0.600864	80	0.435632	452	SER
/A:453	NA	NA	871.381	0.602132	35	0.368354	453	ARG
/A:454	NA	NA	104.968	0.596194	63	0.407202	454	GLN
/A:455	NA	NA	321.746	0.601359	80	0.436307	455	THR
/A:456	NA	NA	5216.62	0.608238	87	0.457487	456	ILE
/A:457	NA	NA	1106.64	0.603131	63	0.412213	457	THR
/A:458	NA	NA	1313.9	0.596871	80	0.435359	458	GLN
/A:459	NA	NA	9831.84	0.607455	132	0.532659	459	ARG
/A:46	NA	NA	77310	0.144115	12	0.201577	46	THR
/A:460	NA	NA	8667.86	0.614363	58	0.420956	460	VAL
/A:461	NA	NA	5705.08	0.606056	63	0.420168	461	LYS
/A:462	NA	NA	1257.24	0.601689	52	0.394777	462	LYS
/A:463	NA	NA	1091.16	0.587322	35	0.360954	463	SER
/A:464	NA	NA	3648.91	0.611456	35	0.377092	464	ALA
/A:465	NA	NA	8258.17	0.608324	66	0.429528	465	ASP
/A:466	NA	NA	378.601	0.597149	18	0.338958	466	LEU
/A:467	NA	NA	1142.66	0.611436	80	0.442699	467	THR
/A:468	NA	NA	58.8704	0.613403	46	0.38998	468	PRO
/A:47	NA	NA	78936	0.147297	12	0.205507	47	ALA
/A:470	NA	NA	11466.4	0.630656	109	0.511689	470	GLU
/A:471	NA	NA	5138.4	0.614425	92	0.468277	471	LEU
/A:472	NA	NA	62906	0.624505	81	0.537432	472	LEU
/A:474	NA	NA	39540.8	0.625901	98	0.531588	474	LEU
/A:475	NA	NA	30623.5	0.615193	104	0.522759	475	LEU
/A:476	/B:146	12.31	66102.3	0.62976	103	0.578431	476	SER
/A:477	/B:146	11.28	7701.76	0.622595	92	0.476115	477	ILE
/A:478	NA	NA	13373.2	0.612997	103	0.49595	478	ALA
/A:479	NA	NA	81421.6	0.62638	69	0.545874	479	GLY
/A:48	NA	NA	80558	0.150614	12	0.209502	48	HIS
/A:480	/B:146	12.76	68901.8	0.605254	112	0.583418	480	GLU
/A:480	/B:145	12.71	68901.8	0.605254	112	0.583418	480	GLU
/A:481	/B:146	12.48	6017.92	0.59791	70	0.427119	481	LEU
/A:482	NA	NA	1845.4	0.608634	46	0.389998	482	GLY
/A:483	NA	NA	2991.62	0.597324	41	0.378034	483	VAL
/A:484	NA	NA	1234.97	0.558644	35	0.34623	484	ASP
/A:485	NA	NA	7645.34	0.581317	51.4	0.392188	485	PHE
/A:486	NA	NA	1244.21	0.567007	52	0.376709	486	HIS
/A:487	NA	NA	15.6103	0.567821	29	0.340084	487	ALA
/A:488	NA	NA	126.877	0.571079	29	0.341935	488	SER
/A:489	NA	NA	2191.36	0.584037	75	0.422226	489	LEU
/A:49	NA	NA	82176	0.154075	12	0.213567	49	THR
/A:490	NA	NA	743.85	0.587319	63	0.403477	490	ALA
/A:491	NA	NA	1639.59	0.59014	63	0.406198	491	ARG
/A:492	NA	NA	12613.1	0.602061	52	0.410855	492	THR
/A:493	NA	NA	12468.6	0.588893	92	0.465243	493	SER
/A:494	NA	NA	4756.22	0.586692	63	0.408763	494	ASP
/A:495	NA	NA	7785.18	0.591711	76	0.435581	495	PHE
/A:496	NA	NA	34697.8	0.607554	64	0.463038	496	LEU
/A:497	NA	NA	15659.2	0.601697	87	0.468689	497	LEU
/A:498	NA	NA	164.486	0.586764	46	0.376264	498	ALA
/A:499	NA	NA	125.064	0.579193	30	0.347692	499	PRO
/A:5	NA	NA	7200	0.0746166	29	0.093451	5	SER
/A:50	NA	NA	83790	0.15769	12	0.217706	50	PRO
/A:500	NA	NA	42023.8	0.620553	98	0.532278	500	MET
/A:501	NA	NA	5430.67	0.601885	87	0.454479	501	VAL
/A:502	NA	NA	937.677	0.58065	29	0.34805	502	HIS
/A:503	NA	NA	16131.8	0.612719	58	0.43054	503	TYR
/A:504	NA	NA	96803.6	0.621476	81	0.58327	504	LEU
/A:507	NA	NA	6233.33	0.626622	97	0.483837	507	GLU
/A:508	NA	NA	14406.4	0.614342	124	0.530353	508	GLU
/A:509	NA	NA	7517.81	0.630246	75	0.453726	509	LEU
/A:51	NA	NA	85400	0.161469	12	0.221924	51	VAL
/A:510	NA	NA	4504.42	0.624328	80	0.454112	510	LEU
/A:511	NA	NA	3443.17	0.615303	80	0.44793	511	GLN
/A:512	NA	NA	1880.92	0.615967	92	0.464524	512	LEU
/A:513	NA	NA	436.816	0.61894	80	0.445618	513	SER
/A:514	NA	NA	4323.4	0.615725	97	0.475495	514	LEU
/A:515	NA	NA	16094.3	0.60566	119.4	0.521129	515	PHE
/A:516	NA	NA	13446.7	0.605131	81	0.458165	516	VAL
/A:517	NA	NA	76492.3	0.608004	92	0.564745	517	ARG
/A:518	NA	NA	82442.3	0.619433	69	0.543686	518	LYS
/A:519	NA	NA	86.0439	0.567351	35	0.349154	519	THR
/A:52	NA	NA	87006	0.165423	12	0.226229	52	THR
/A:520	/B:157	23.64	6655.7	0.609452	63	0.423265	520	ARG
/A:521	NA	NA	2562.25	0.586191	41	0.371639	521	CYS
/A:522	NA	NA	3108.6	0.590115	66	0.412848	522	ASP
/A:523	NA	NA	6321.82	0.584557	98	0.463605	523	SER
/A:524	NA	NA	2988.86	0.577311	75	0.419842	524	LEU
/A:525	NA	NA	1496.96	0.570103	63	0.395571	525	THR
/A:526	NA	NA	18312	0.57586	121	0.51118	526	LEU
/A:527	NA	NA	5624.68	0.583195	86	0.443488	527	VAL
/A:528	NA	NA	940.681	0.577205	126	0.495262	528	GLN
/A:529	NA	NA	2531.69	0.573615	69	0.408062	529	SER
/A:53	NA	NA	88608	0.169566	12	0.230626	53	LEU
/A:530	NA	NA	7359.67	0.573954	75	0.424208	530	ILE
/A:531	NA	NA	1335.04	0.595085	80	0.434459	531	ALA
/A:532	NA	NA	323.146	0.570124	86	0.429269	532	ASP
/A:533	NA	NA	4060.42	0.582865	152	0.542509	533	GLU
/A:534	NA	NA	13361.4	0.612659	104	0.497294	534	ILE
/A:535	NA	NA	1854.62	0.587945	69	0.414573	535	VAL
/A:536	NA	NA	462.7	0.571029	89	0.434544	536	ARG
/A:537	NA	NA	61833.4	0.616316	121	0.593112	537	ARG
/A:538	NA	NA	27958.5	0.60534	86	0.486253	538	GLY
/A:539	NA	NA	3289.25	0.571142	30	0.347927	539	VAL
/A:54	NA	NA	90206	0.17391	12	0.235122	54	THR
/A:540	NA	NA	31041.6	0.571501	58	0.429945	540	ASN
/A:541	NA	NA	31529.8	0.595775	75	0.469374	541	TYR
/A:542	NA	NA	420.247	0.590726	35	0.361787	542	PRO
/A:543	NA	NA	214.93	0.609402	63	0.41423	543	LEU
/A:544	NA	NA	6053.95	0.607947	97	0.473867	544	SER
/A:545	NA	NA	7021.46	0.575283	53	0.390633	545	VAL
/A:546	NA	NA	4740.48	0.597965	80	0.440721	546	SER
/A:547	NA	NA	8695.02	0.61774	92	0.474978	547	LEU
/A:548	NA	NA	2797.37	0.594631	92	0.454701	548	SER
/A:549	NA	NA	63541.4	0.587568	115	0.571324	549	LYS
/A:55	NA	NA	91800	0.17847	12	0.239725	55	ALA
/A:550	NA	NA	4262.71	0.60463	80	0.443522	550	ALA
/A:551	NA	NA	1075.01	0.606021	86	0.449003	551	ALA
/A:552	NA	NA	5915.04	0.592259	86	0.448611	552	LEU
/A:553	NA	NA	61792	0.5924	69	0.500731	553	ARG
/A:554	NA	NA	10318.3	0.593206	86	0.455263	554	THR
/A:555	NA	NA	1669.84	0.599852	63	0.411295	555	ALA
/A:556	NA	NA	17947	0.574115	41	0.386875	556	LEU
/A:557	NA	NA	18620.5	0.58372	52	0.409713	557	GLN
/A:558	NA	NA	10402.6	0.603876	117	0.508553	558	LYS
/A:559	NA	NA	424.638	0.566611	46	0.36614	559	PRO
/A:56	NA	NA	93390	0.183264	18	0.25366	56	THR
/A:560	NA	NA	3.62149	0.547516	29	0.3295	560	VAL
/A:561	NA	NA	1373.1	0.583319	69	0.411492	561	LEU
/A:562	NA	NA	3054.61	0.586032	52	0.389143	562	LEU
/A:563	NA	NA	7.62149	0.54842	29	0.329976	563	SER
/A:564	NA	NA	1171.77	0.56567	52	0.375912	564	GLN
/A:565	NA	NA	7424.99	0.556666	76	0.416838	565	LEU
/A:566	NA	NA	306.088	0.566023	46	0.365668	566	THR
/A:567	NA	NA	10321.2	0.568812	81	0.434892	567	LEU
/A:568	NA	NA	63.7006	0.554901	46	0.359541	568	THR
/A:569	NA	NA	1229.05	0.56983	41	0.36126	569	PRO
/A:57	NA	NA	94976	0.18831	41	0.293835	57	THR
/A:570	NA	NA	2609.75	0.562746	46	0.367185	570	LEU
/A:571	NA	NA	7488.63	0.564906	92	0.445793	571	VAL
/A:572	NA	NA	12491.3	0.570301	80	0.437166	572	ASP
/A:573	NA	NA	31376.7	0.588606	98	0.500759	573	HIS
/A:574	NA	NA	19518.9	0.57238	98	0.475728	574	VAL
/A:575	NA	NA	3113.18	0.55911	98	0.445873	575	ILE
/A:576	NA	NA	6722.16	0.580199	86	0.443464	576	SER
/A:577	NA	NA	5892.98	0.56996	98	0.455408	577	LEU
/A:578	NA	NA	7368.51	0.563389	75	0.418722	578	CYS
/A:579	NA	NA	5935.94	0.569449	69	0.410656	579	ARG
/A:58	NA	NA	96558	0.193627	35	0.289599	58	ASP
/A:580	NA	NA	1406.46	0.569954	58	0.387686	580	THR
/A:581	NA	NA	21193.8	0.567484	110	0.493955	581	TYR
/A:582	NA	NA	2600.8	0.553814	29	0.33641	582	GLY
/A:583	NA	NA	15758.6	0.546759	71	0.415659	583	TRP
/A:584	NA	NA	23714.1	0.5594	62.4	0.420156	584	TYR
/A:585	NA	NA	1785.92	0.532358	41	0.342537	585	MET
/A:586	NA	NA	6669.9	0.570841	135	0.513788	586	ARG
/A:587	NA	NA	4145.13	0.547743	70	0.39839	587	ALA
/A:588	NA	NA	224.702	0.532978	29	0.322243	588	SER
/A:589	NA	NA	12333.6	0.577991	86	0.450164	589	GLN
/A:59	NA	NA	98136	0.199239	12	0.259396	59	ALA
/A:590	NA	NA	27567.9	0.559761	98	0.480419	590	LEU
/A:591	NA	NA	14309.2	0.555338	92	0.450354	591	LEU
/A:592	NA	NA	1763.16	0.542428	52	0.364643	592	GLY
/A:594	NA	NA	35565.4	0.544964	92	0.474688	594	ALA
/A:595	NA	NA	1028.19	0.543689	63	0.381168	595	GLU
/A:596	NA	NA	885.294	0.549258	46	0.357753	596	VAL
/A:597	NA	NA	2398.5	0.552021	69	0.396637	597	LEU
/A:6	NA	NA	8990	0.0755468	12	0.0703256	6	LEU
/A:60	NA	NA	99710	0.20517	12	0.264685	60	ALA
/A:600	NA	NA	7009.79	0.535178	58	0.377425	600	LEU
/A:601	NA	NA	1589.56	0.535582	63	0.377734	601	SER
/A:604	NA	NA	3724.91	0.523737	41	0.340762	604	TYR
/A:605	NA	NA	1580.84	0.520654	29	0.317726	605	ALA
/A:607	NA	NA	318.718	0.491964	12	0.274916	607	SER
/A:608	NA	NA	2449.15	0.53578	80	0.405153	608	SER
/A:609	NA	NA	1341.57	0.543277	46	0.355279	609	SER
/A:61	NA	NA	101280	0.211449	29	0.296262	61	SER
/A:610	NA	NA	406.725	0.528929	52	0.35572	610	VAL
/A:611	NA	NA	900.272	0.52947	63	0.373589	611	GLY
/A:612	NA	NA	4674.29	0.552625	63	0.390919	612	VAL
/A:613	NA	NA	13082.4	0.561025	86	0.442381	613	ASN
/A:614	NA	NA	1483.14	0.545446	63	0.382719	614	VAL
/A:615	NA	NA	8634.77	0.546112	120	0.480626	615	ARG
/A:616	NA	NA	7006.37	0.560444	80	0.424363	616	SER
/A:617	NA	NA	7224.05	0.554081	92	0.439789	617	CYS
/A:618	NA	NA	5287.22	0.539491	98	0.438704	618	VAL
/A:619	NA	NA	2936.52	0.538209	92	0.425531	619	GLU
/A:62	NA	NA	102846	0.218107	29	0.301918	62	GLY
/A:620	NA	NA	1949.81	0.549444	46	0.359339	620	ALA
/A:621	NA	NA	4927.43	0.547688	70	0.399456	621	LEU
/A:622	NA	NA	2371.28	0.532213	92	0.42162	622	ALA
/A:623	NA	NA	700.076	0.518728	69	0.376935	623	ALA
/A:624	NA	NA	4001.08	0.532371	76	0.399405	624	PRO
/A:625	NA	NA	2708.88	0.52595	81	0.401936	625	LEU
/A:626	NA	NA	7248.21	0.524716	175	0.552036	626	ARG
/A:627	NA	NA	2470.76	0.523177	75	0.390944	627	ALA
/A:628	NA	NA	22229.5	0.534324	116	0.487363	628	MET
/A:629	NA	NA	7569.64	0.518369	75	0.395573	629	LEU
/A:63	NA	NA	104408	0.225178	18	0.290886	63	ASN
/A:630	NA	NA	6679.08	0.521705	69	0.386848	630	GLU
/A:631	NA	NA	62.4833	0.510237	35	0.319397	631	ALA
/A:632	NA	NA	337.141	0.524131	46	0.343909	632	GLY
/A:633	NA	NA	4213.22	0.549081	70	0.399182	633	VAL
/A:634	NA	NA	5490.83	0.550453	64	0.392467	634	VAL
/A:635	NA	NA	210.042	0.513267	52	0.347294	635	PRO
/A:638	NA	NA	1162.95	0.516184	69	0.376258	638	VAL
/A:639	NA	NA	14356.1	0.517623	104	0.449225	639	VAL
/A:64	NA	NA	105966	0.232704	18	0.296982	64	ILE
/A:642	NA	NA	32602.7	0.521548	122	0.50444	642	PHE
/A:645	NA	NA	2470.28	0.527543	75	0.393215	645	LEU
/A:646	NA	NA	303.043	0.50692	63	0.361018	646	THR
/A:65	NA	NA	107520	0.240729	12	0.294116	65	TYR
/A:651	NA	NA	2327.35	0.500503	70	0.371262	651	MET
/A:653	NA	NA	0	0.460953	18	0.267547	653	ALA
/A:654	NA	NA	470.286	0.499037	86	0.392479	654	LYS
/A:655	NA	NA	677.251	0.496345	41	0.322244	655	PRO
/A:656	NA	NA	0	0.458514	12	0.257061	656	HIS
/A:657	NA	NA	1370.37	0.472167	41	0.31063	657	GLN
/A:658	NA	NA	6871.06	0.511188	110	0.444622	658	TYR
/A:659	NA	NA	139.815	0.486369	29	0.297867	659	THR
/A:66	NA	NA	109070	0.249304	12	0.300746	66	SER
/A:660	NA	NA	4852.13	0.505171	98	0.420233	660	GLN
/A:661	NA	NA	729.311	0.523851	80	0.396539	661	SER
/A:662	NA	NA	2012.53	0.501555	86	0.395947	662	ILE
/A:663	NA	NA	2089.78	0.498621	69	0.368414	663	LYS
/A:664	NA	NA	14654.4	0.49908	70	0.387764	664	LEU
/A:666	NA	NA	1026.16	0.495181	86	0.39125	666	GLU
/A:667	NA	NA	5286.8	0.51299	123	0.463313	667	GLU
/A:67	NA	NA	110616	0.258488	29	0.333802	67	SER
/A:670	NA	NA	1570.43	0.499021	80	0.384793	670	ALA
/A:671	NA	NA	492.987	0.49952	46	0.331318	671	ALA
/A:674	NA	NA	1931.9	0.485921	52	0.335471	674	ALA
/A:675	NA	NA	31474.3	0.489407	129	0.496887	675	ARG
/A:677	NA	NA	498.138	0.473078	63	0.343678	677	THR
/A:678	NA	NA	1530.14	0.473634	92	0.389957	678	PHE
/A:679	NA	NA	21400.2	0.476943	86	0.410257	679	ALA
/A:68	NA	NA	112158	0.268348	66	0.397926	68	LYS
/A:680	NA	NA	869.016	0.468169	98	0.395405	680	LYS
/A:681	NA	NA	54.3152	0.461426	46	0.31088	681	SER
/A:683	/B:281	10.02	13042.3	0.464574	92	0.401345	683	LEU
/A:684	NA	NA	65	0.43651	35	0.28103	684	ASN
/A:685	/B:285	17.22	5	0.452243	29	0.279918	685	LYS
/A:686	/B:285	17.56	2038.67	0.452296	29	0.28279	686	GLU
/A:687	/B:281	16.17	272.5	0.425293	29	0.266266	687	SER
/A:688	NA	NA	1	0.402072	29	0.253801	688	ASP
/A:689	/B:281	15.37	787.833	0.430836	46	0.295985	689	MET
/A:689	/B:277	15.72	787.833	0.430836	46	0.295985	689	MET
/A:69	NA	NA	113696	0.278961	49	0.379487	69	GLU
/A:690	NA	NA	776	0.411745	29	0.25992	690	LEU
/A:691	/B:274	13.45	5154.83	0.441949	35	0.290981	691	ILE
/A:691	/B:277	14.98	5154.83	0.441949	35	0.290981	691	ILE
/A:691	/B:281	15.61	5154.83	0.441949	35	0.290981	691	ILE
/A:691	/B:278	13.69	5154.83	0.441949	35	0.290981	691	ILE
/A:692	/B:274	13.68	679.36	0.467522	46	0.314926	692	PRO
/A:692	/B:180	16	679.36	0.467522	46	0.314926	692	PRO
/A:692	/B:189	15.3	679.36	0.467522	46	0.314926	692	PRO
/A:692	/B:270	17.28	679.36	0.467522	46	0.314926	692	PRO
/A:693	/B:180	16.52	2043.26	0.449182	58	0.325722	693	MET
/A:693	/B:187	16.14	2043.26	0.449182	58	0.325722	693	MET
/A:694	/B:180	15.2	6.375	0.444631	12	0.249845	694	SER
/A:694	/B:187	15.06	6.375	0.444631	12	0.249845	694	SER
/A:694	/B:188	15.82	6.375	0.444631	12	0.249845	694	SER
/A:694	/B:189	14.16	6.375	0.444631	12	0.249845	694	SER
/A:694	/B:181	18.59	6.375	0.444631	12	0.249845	694	SER
/A:694	/B:271	14.67	6.375	0.444631	12	0.249845	694	SER
/A:695	/B:189	14.24	1227.66	0.476293	63	0.346371	695	GLU
/A:695	/B:180	15.87	1227.66	0.476293	63	0.346371	695	GLU
/A:695	/B:271	15.11	1227.66	0.476293	63	0.346371	695	GLU
/A:695	/B:274	13.87	1227.66	0.476293	63	0.346371	695	GLU
/A:695	/B:270	17.12	1227.66	0.476293	63	0.346371	695	GLU
/A:695	/B:267	18.67	1227.66	0.476293	63	0.346371	695	GLU
/A:696	/B:274	13.88	2410.03	0.460296	64	0.341236	696	LEU
/A:697	/B:187	16.02	1190.84	0.449063	41	0.298355	697	LEU
/A:697	/B:188	15.52	1190.84	0.449063	41	0.298355	697	LEU
/A:697	/B:186	18.33	1190.84	0.449063	41	0.298355	697	LEU
/A:698	/B:271	15.68	618.971	0.464097	46	0.313059	698	TYR
/A:698	/B:262	19.41	618.971	0.464097	46	0.313059	698	TYR
/A:698	/B:188	16.64	618.971	0.464097	46	0.313059	698	TYR
/A:698	/B:189	16	618.971	0.464097	46	0.313059	698	TYR
/A:698	/B:267	19.77	618.971	0.464097	46	0.313059	698	TYR
/A:698	/B:260	21.19	618.971	0.464097	46	0.313059	698	TYR
/A:698	/B:183	20.61	618.971	0.464097	46	0.313059	698	TYR
/A:699	/B:278	17.27	3170.89	0.486348	63	0.354322	699	ASP
/A:699	/B:275	15.88	3170.89	0.486348	63	0.354322	699	ASP
/A:7	NA	NA	10776	0.0764982	12	0.073319	7	LEU
/A:70	NA	NA	115230	0.290417	12	0.33076	70	VAL
/A:700	NA	NA	365.778	0.458893	29	0.283883	700	ALA
/A:701	NA	NA	2189.74	0.464204	29	0.289199	701	ALA
/A:702	/B:275	17.31	8130.66	0.497479	80	0.393167	702	GLU
/A:702	/B:278	16.97	8130.66	0.497479	80	0.393167	702	GLU
/A:703	/B:278	17.03	217.406	0.473559	46	0.317422	703	LEU
/A:703	/B:282	17.75	217.406	0.473559	46	0.317422	703	LEU
/A:704	NA	NA	4383.88	0.483576	52	0.33768	704	GLU
/A:705	NA	NA	20477.6	0.509849	89	0.4307	705	ASP
/A:706	/B:282	19.27	3388.13	0.484124	63	0.353469	706	SER
/A:707	NA	NA	2325.42	0.498093	46	0.333139	707	GLY
/A:708	/B:282	19.52	59.2692	0.472942	46	0.31688	708	GLU
/A:708	/B:286	22.11	59.2692	0.472942	46	0.31688	708	GLU
/A:709	NA	NA	70.6606	0.470829	29	0.289683	709	VAL
/A:71	NA	NA	116760	0.302821	12	0.339355	71	GLU
/A:710	NA	NA	454.193	0.464037	46	0.312798	710	GLY
/A:711	NA	NA	3516.49	0.477359	35	0.307117	711	GLU
/A:712	NA	NA	2257.71	0.456664	52	0.3207	712	VAL
/A:713	NA	NA	0	0.4248	12	0.239515	713	THR
/A:714	NA	NA	1921.5	0.446139	29	0.279422	714	SER
/A:715	NA	NA	3776.42	0.464233	52	0.326763	715	ARG
/A:716	NA	NA	2815.9	0.447456	18	0.264462	716	PRO
/A:717	NA	NA	4731.01	0.47225	35	0.306158	717	THR
/A:718	NA	NA	0	0.447717	12	0.251442	718	ALA
/A:719	NA	NA	24732.8	0.48328	89	0.422825	719	GLU
/A:72	NA	NA	118286	0.316294	29	0.374616	72	ALA
/A:720	NA	NA	26356.2	0.516086	30	0.35154	720	LEU
/A:721	NA	NA	2875.96	0.549696	75	0.405312	721	CYS
/A:722	/B:136	23.31	21900.8	0.545065	72	0.424905	722	ARG
/A:722	/B:134	24.78	21900.8	0.545065	72	0.424905	722	ARG
/A:723	NA	NA	166.81	0.545652	46	0.354871	723	ALA
/A:724	NA	NA	2154.01	0.560175	75	0.409756	724	ALA
/A:725	NA	NA	7063.75	0.564205	97	0.452515	725	ARG
/A:726	/B:134	24.59	22476.1	0.560329	103	0.481272	726	GLN
/A:726	/B:136	23.17	22476.1	0.560329	103	0.481272	726	GLN
/A:727	NA	NA	4600.89	0.54581	81	0.414919	727	VAL
/A:728	NA	NA	5171.54	0.574775	107.4	0.471344	728	TYR
/A:729	NA	NA	12852	0.573941	63	0.413451	729	ASP
/A:73	NA	NA	0	0.305441	12	0.177396	73	GLU
/A:730	NA	NA	17023.1	0.572338	129	0.519833	730	GLU
/A:731	NA	NA	41360.8	0.574461	93	0.499682	731	LEU
/A:732	NA	NA	6055.55	0.584324	81	0.436998	732	ILE
/A:733	/B:140	19.8	40143.5	0.585858	109	0.528488	733	TYR
/A:734	NA	NA	3208.37	0.576654	58	0.393693	734	LEU
/A:737	NA	NA	54852.9	0.605806	75	0.507219	737	MET
/A:738	NA	NA	49888.3	0.591147	98	0.527975	738	GLN
/A:739	NA	NA	130091	0.60166	58	0.584189	739	MET
/A:74	NA	NA	121326	0.32132	46	0.407597	74	VAL
/A:740	NA	NA	4005.73	0.579616	47	0.379453	740	ILE
/A:741	NA	NA	9810.34	0.601834	75	0.442146	741	MET
/A:743	NA	NA	19635.7	0.596081	63	0.434463	743	SER
/A:744	NA	NA	2066.8	0.543231	29	0.330155	744	PRO
/A:745	NA	NA	1971.54	0.542646	30	0.331254	745	ILE
/A:746	/B:141	19.09	1240.66	0.551776	80	0.411787	746	THR
/A:746	/B:142	17.3	1240.66	0.551776	80	0.411787	746	THR
/A:746	/B:140	19	1240.66	0.551776	80	0.411787	746	THR
/A:746	/B:139	19.97	1240.66	0.551776	80	0.411787	746	THR
/A:747	NA	NA	1.92857	0.52074	69	0.377005	747	GLN
/A:748	/B:139	19.45	8.341	0.538598	29	0.324865	748	LYS
/A:748	/B:140	19.17	8.341	0.538598	29	0.324865	748	LYS
/A:748	/B:141	18.84	8.341	0.538598	29	0.324865	748	LYS
/A:748	/B:138	20.25	8.341	0.538598	29	0.324865	748	LYS
/A:748	/B:142	18.81	8.341	0.538598	29	0.324865	748	LYS
/A:749	/B:139	19.22	8166.88	0.569853	114	0.48311	749	GLU
/A:749	/B:140	18.55	8166.88	0.569853	114	0.48311	749	GLU
/A:749	/B:141	18.3	8166.88	0.569853	114	0.48311	749	GLU
/A:75	NA	NA	0	0.310113	12	0.179828	75	ALA
/A:750	NA	NA	601.423	0.53707	86	0.412456	750	GLU
/A:751	NA	NA	261.539	0.518041	86	0.402077	751	ASP
/A:752	/B:137	21.33	1969.83	0.556157	123	0.481139	752	ARG
/A:752	/B:139	19.7	1969.83	0.556157	123	0.481139	752	ARG
/A:752	/B:138	21.14	1969.83	0.556157	123	0.481139	752	ARG
/A:753	NA	NA	2244.54	0.554211	75	0.406778	753	LEU
/A:754	NA	NA	1357.06	0.521687	132	0.476167	754	ASN
/A:755	/B:134	24.66	588.474	0.513863	80	0.391144	755	ASP
/A:756	/B:134	24.39	5685.04	0.545933	92	0.433396	756	THR
/A:757	NA	NA	3999.73	0.526113	99	0.431476	757	PHE
/A:758	NA	NA	380.104	0.506984	52	0.344262	758	SER
/A:759	/B:134	25.47	482.527	0.529129	63	0.372827	759	HIS
/A:76	NA	NA	124350	0.326481	29	0.388399	76	VAL
/A:760	/B:134	24.77	2464.32	0.536135	58	0.371565	760	VAL
/A:761	NA	NA	51.6214	0.518045	46	0.340342	761	GLY
/A:762	NA	NA	11370.1	0.521313	81	0.411638	762	LEU
/A:763	NA	NA	22413.3	0.522065	138.2	0.515341	763	TYR
/A:764	NA	NA	2610.72	0.531596	81	0.404737	764	ASN
/A:765	NA	NA	5458.31	0.532676	92	0.426179	765	ILE
/A:766	NA	NA	28461	0.535522	92	0.459837	766	VAL
/A:767	NA	NA	27849	0.532687	87	0.449825	767	VAL
/A:768	NA	NA	11964.7	0.545195	80	0.423363	768	GLY
/A:769	NA	NA	31713.6	0.545044	92	0.469342	769	ALA
/A:77	NA	NA	125856	0.341981	29	0.398573	77	PRO
/A:770	NA	NA	15709.2	0.527095	143	0.515954	770	ARG
/A:771	NA	NA	36265.6	0.535041	86	0.461287	771	ALA
/A:772	NA	NA	68571.8	0.556512	87	0.519187	772	MET
/A:773	NA	NA	17939.1	0.533026	104	0.462253	773	TRP
/A:774	NA	NA	11602.7	0.527046	109	0.457958	774	ARG
/A:775	NA	NA	8401.66	0.523542	59	0.374852	775	VAL
/A:776	NA	NA	7194.72	0.556822	85.4	0.431037	776	HIS
/A:777	NA	NA	19117.1	0.545396	47	0.382781	777	LEU
/A:778	NA	NA	341.997	0.512314	58	0.356199	778	GLN
/A:779	NA	NA	5727.44	0.521945	64	0.377961	779	PRO
/A:78	NA	NA	0	0.329293	12	0.18981	78	ALA
/A:780	NA	NA	0	0.495393	29	0.302368	780	SER
/A:781	NA	NA	214.443	0.515016	86	0.400437	781	SER
/A:782	NA	NA	5343.19	0.510243	93	0.415879	782	PHE
/A:783	NA	NA	311.013	0.475371	29	0.292383	783	PRO
/A:784	NA	NA	644.102	0.503944	35	0.316936	784	SER
/A:785	NA	NA	10473.4	0.508036	58	0.368144	785	ALA
/A:786	NA	NA	790.879	0.480875	46	0.322032	786	ASN
/A:787	NA	NA	1910.27	0.472512	52	0.328462	787	ALA
/A:788	NA	NA	6324.04	0.494156	63	0.362797	788	SER
/A:789	NA	NA	20	0.467694	29	0.28798	789	CYS
/A:79	NA	NA	128856	0.347786	46	0.431903	79	ALA
/A:790	NA	NA	2766.62	0.480636	29	0.298558	790	VAL
/A:791	NA	NA	2066.36	0.448882	29	0.281052	791	GLU
/A:792	NA	NA	915.052	0.457296	29	0.28382	792	GLY
/A:793	NA	NA	991.632	0.448881	29	0.279548	793	VAL
/A:794	NA	NA	3882.43	0.463846	46	0.317494	794	VAL
/A:795	NA	NA	5.32802	0.470214	29	0.289271	795	PRO
/A:796	NA	NA	6761.16	0.471832	63	0.35179	796	LEU
/A:797	NA	NA	0	0.437481	12	0.246115	797	SER
/A:798	NA	NA	3	0.45912	29	0.283494	798	SER
/A:799	NA	NA	1696.51	0.470167	29	0.291612	799	PRO
/A:8	NA	NA	12558	0.0774718	12	0.0763183	8	PRO
/A:80	NA	NA	78	0.334691	29	0.218841	80	GLY
/A:800	NA	NA	1146.73	0.507939	29	0.310501	800	HIS
/A:801	NA	NA	12230.5	0.483507	80	0.39163	801	ARG
/A:802	NA	NA	18558	0.523349	69	0.404319	802	ILE
/A:803	NA	NA	1642.44	0.486248	46	0.326019	803	SER
/A:804	NA	NA	349.452	0.507925	29	0.309379	804	SER
/A:805	NA	NA	2475.44	0.490723	29	0.3034	805	THR
/A:806	NA	NA	3984.18	0.531264	18	0.309712	806	PRO
/A:807	NA	NA	4387.07	0.555906	35	0.349214	807	PRO
/A:808	NA	NA	0	0.512445	12	0.285129	808	ARG
/A:809	NA	NA	923.764	0.546913	29	0.330473	809	ALA
/A:81	NA	NA	130924	0.353758	46	0.437905	81	ALA
/A:810	NA	NA	3709.32	0.533901	30	0.329134	810	LEU
/A:811	NA	NA	19223.7	0.550425	58	0.402445	811	PRO
/A:812	NA	NA	14.138	0.520306	29	0.315353	812	VAL
/A:813	NA	NA	26073.1	0.547692	87	0.45515	813	TRP
/A:814	NA	NA	50.8672	0.534533	75	0.393469	814	VAL
/A:815	NA	NA	15829.9	0.540302	86	0.43544	815	GLU
/A:816	NA	NA	18504.4	0.536585	86	0.437246	816	ARG
/A:817	NA	NA	3773.96	0.535119	109	0.451208	817	ARG
/A:818	NA	NA	19668.1	0.533583	99	0.457281	818	ILE
/A:819	NA	NA	15925.9	0.528789	92	0.438799	819	ASN
/A:82	NA	NA	835.5	0.340203	29	0.22277	82	LYS
/A:820	NA	NA	1434.44	0.52086	46	0.343742	820	ALA
/A:821	NA	NA	2115.43	0.529057	69	0.38429	821	THR
/A:822	NA	NA	11132	0.522552	104	0.44728	822	ILE
/A:823	NA	NA	1694.88	0.516169	124	0.461479	823	GLU
/A:824	NA	NA	288.441	0.511225	46	0.337124	824	GLY
/A:825	NA	NA	4453.16	0.523838	120	0.463184	825	ARG
/A:826	NA	NA	3616.48	0.510712	98	0.421389	826	ILE
/A:827	NA	NA	10.3995	0.481327	78	0.37033	827	ARG
/A:828	NA	NA	140.84	0.508367	46	0.33543	828	ARG
/A:829	NA	NA	1082.78	0.511026	52	0.347348	829	ALA
/A:83	NA	NA	134808	0.359905	46	0.446537	83	GLU
/A:830	NA	NA	189.786	0.49599	29	0.302944	830	ASN
/A:831	NA	NA	3261.64	0.466232	36	0.302506	831	ILE
/A:832	NA	NA	1705.96	0.454431	97	0.38789	832	SER
/A:833	NA	NA	102.712	0.470616	29	0.289617	833	PRO
/A:834	NA	NA	4.75	0.442742	29	0.274973	834	THR
/A:835	NA	NA	214.128	0.454404	80	0.359676	835	SER
/A:836	NA	NA	520.686	0.463656	97	0.391032	836	THR
/A:837	NA	NA	71.7599	0.465266	69	0.348233	837	ASP
/A:838	NA	NA	10.4003	0.462459	80	0.363582	838	GLU
/A:839	NA	NA	374.85	0.473989	80	0.370093	839	ASP
/A:84	NA	NA	32247.1	0.378333	29	0.286552	84	LYS
/A:840	NA	NA	4051.83	0.476013	98	0.403939	840	VAL
/A:841	NA	NA	1829.24	0.474737	109	0.417063	841	LEU
/A:842	NA	NA	506.649	0.453677	63	0.333593	842	ARG
/A:843	NA	NA	9437.35	0.486993	87	0.40029	843	LEU
/A:844	NA	NA	16882.6	0.486624	127.2	0.472262	844	PHE
/A:845	NA	NA	118.233	0.461944	63	0.337352	845	GLY
/A:846	NA	NA	8979.8	0.485589	87	0.398919	846	GLN
/A:847	NA	NA	1708.87	0.488447	63	0.35337	847	ARG
/A:848	NA	NA	2529.03	0.473102	52	0.329634	848	HIS
/A:849	NA	NA	1003.83	0.453026	42	0.301692	849	CYS
/A:85	NA	NA	103875	0.366235	46	0.406561	85	ILE
/A:850	NA	NA	12.4	0.472079	75	0.360911	850	ASN
/A:851	NA	NA	16.5219	0.478217	46	0.319565	851	ALA
/A:852	NA	NA	108.163	0.484324	35	0.305975	852	ALA
/A:853	NA	NA	3332.97	0.485312	109	0.42467	853	LYS
/A:854	NA	NA	8355.78	0.485386	98	0.414838	854	VAL
/A:855	NA	NA	1506.78	0.488543	97	0.405364	855	ARG
/A:856	NA	NA	2525.02	0.497644	95.4	0.409067	856	HIS
/A:857	NA	NA	23924.1	0.498233	99.8	0.446065	857	PHE
/A:858	NA	NA	4888	0.477867	104	0.41529	858	MET
/A:859	NA	NA	2523.41	0.501201	80	0.38726	859	GLN
/A:86	NA	NA	67668	0.385314	46	0.365846	86	GLN
/A:860	NA	NA	7644.61	0.514907	70	0.386196	860	LEU
/A:861	NA	NA	1232.91	0.487621	64	0.35381	861	LEU
/A:862	NA	NA	9511.39	0.487653	58	0.35619	862	MET
/A:863	NA	NA	13362.8	0.513615	86	0.4181	863	GLU
/A:864	NA	NA	7335.14	0.512161	35	0.330572	864	GLU
/A:865	NA	NA	3265.43	0.510878	52	0.350325	865	SER
/A:866	NA	NA	472.33	0.497126	18	0.287034	866	SER
/A:867	NA	NA	2414.52	0.512231	81	0.394385	867	LEU
/A:868	NA	NA	3627.17	0.530774	69	0.387298	868	VAL
/A:869	NA	NA	12963.4	0.505317	75	0.396326	869	LEU
/A:87	NA	NA	71394.7	0.372755	46	0.364522	87	ALA
/A:870	NA	NA	431.401	0.499961	52	0.340679	870	VAL
/A:871	NA	NA	7430.25	0.522872	120	0.466846	871	LYS
/A:872	NA	NA	2931.16	0.493756	58	0.350163	872	GLN
/A:873	NA	NA	22524.4	0.499923	104	0.451439	873	GLN
/A:874	NA	NA	2709.5	0.495999	58	0.35102	874	ARG
/A:875	NA	NA	1151.69	0.485372	59	0.344846	875	PHE
/A:876	NA	NA	2791.31	0.487723	69	0.363724	876	VAL
/A:877	NA	NA	11525.6	0.509591	110	0.450301	877	TRP
/A:878	NA	NA	1092.86	0.484006	69	0.359413	878	ILE
/A:879	NA	NA	2115.26	0.479186	101.4	0.408105	879	PHE
/A:88	NA	NA	104842	0.392518	46	0.421593	88	SER
/A:880	NA	NA	570.638	0.474958	52	0.327861	880	THR
/A:881	NA	NA	3908.95	0.496245	80	0.386619	881	ALA
/A:882	NA	NA	426.45	0.475262	157	0.489106	882	GLU
/A:883	NA	NA	3544.56	0.466892	81	0.372369	883	LEU
/A:884	NA	NA	419.723	0.483042	86	0.384084	884	ALA
/A:885	NA	NA	1787.84	0.483954	117	0.43409	885	ARG
/A:886	NA	NA	2311.82	0.466775	126	0.439708	886	ARG
/A:887	NA	NA	4132.45	0.453412	71	0.350815	887	PHE
/A:888	NA	NA	390.744	0.470939	46	0.316301	888	GLY
/A:889	NA	NA	113.558	0.463464	63	0.338136	889	GLY
/A:89	NA	NA	37143.8	0.379474	29	0.293996	89	ARG
/A:890	NA	NA	4.55501	0.438985	29	0.273017	890	GLY
/A:891	NA	NA	809.942	0.452421	29	0.281136	891	GLN
/A:892	NA	NA	1777.1	0.475714	114	0.425179	892	GLU
/A:893	NA	NA	387.988	0.460959	103	0.39866	893	GLN
/A:894	NA	NA	934.722	0.450197	63	0.33238	894	GLN
/A:895	NA	NA	7062.35	0.46476	92	0.393077	895	MET
/A:896	NA	NA	2155.16	0.465292	86	0.377273	896	ALA
/A:897	NA	NA	146.785	0.460303	80	0.362651	897	GLN
/A:898	NA	NA	118.887	0.452816	63	0.332602	898	LYS
/A:899	NA	NA	2535.78	0.472197	98	0.399832	899	MET
/A:9	NA	NA	14336	0.0784682	12	0.0793239	9	ARG
/A:90	NA	NA	145070	0.399955	29	0.455621	90	ARG
/A:900	NA	NA	2297.29	0.472618	75	0.364388	900	LEU
/A:901	NA	NA	9.10296	0.448231	29	0.277836	901	ALA
/A:902	NA	NA	1904.03	0.459835	63	0.338752	902	LYS
/A:903	NA	NA	7664.04	0.472407	64	0.354889	903	VAL
/A:904	NA	NA	1899.49	0.45968	41	0.304871	904	PHE
/A:905	NA	NA	0	0.427002	6	0.231445	905	CYS
/A:91	NA	NA	146520	0.422544	29	0.469406	91	LYS
/A:92	NA	NA	0	0.403194	12	0.22827	92	HIS
/A:93	NA	NA	149408	0.431102	29	0.477899	93	VAL
/A:94	NA	NA	150868	0.457231	75	0.564199	94	ASN
/A:95	NA	NA	1393.27	0.474331	29	0.293355	95	THR
/A:96	NA	NA	141743	0.475747	70	0.553391	96	VAL
/A:97	NA	NA	2693.15	0.470452	86	0.380711	97	GLU
/A:98	NA	NA	10873	0.466808	63	0.354927	98	LEU
/A:99	NA	NA	12575.9	0.486237	98	0.421184	99	LEU

## Sheet: RESC3-RESC2
residue from RESC3	residue from RESC2	PAE	Betweenness.Weight.	Closeness.Weight.	Degree.Weight.	MCDA	residue number	residue name
/A:475	/B:170	8.45	39781.8	0.608058	81	0.550728	475	LEU
/A:475	/B:167	9.66	39781.8	0.608058	81	0.550728	475	LEU
/A:445	/B:227	6.84	28819.4	0.669332	68.4	0.515635	445	PHE
/A:445	/B:231	7.37	28819.4	0.669332	68.4	0.515635	445	PHE
/A:445	/B:230	5.91	28819.4	0.669332	68.4	0.515635	445	PHE
/A:446	/B:227	5.83	28307.5	0.652686	81	0.53381	446	TYR
/A:446	/B:230	5.22	28307.5	0.652686	81	0.53381	446	TYR
/A:446	/B:231	6.89	28307.5	0.652686	81	0.53381	446	TYR
/A:446	/B:234	6.86	28307.5	0.652686	81	0.53381	446	TYR
/A:446	/B:170	7.94	28307.5	0.652686	81	0.53381	446	TYR
/A:446	/B:172	5.7	28307.5	0.652686	81	0.53381	446	TYR
/A:446	/B:232	7.42	28307.5	0.652686	81	0.53381	446	TYR
/A:446	/B:233	6.96	28307.5	0.652686	81	0.53381	446	TYR
/A:446	/B:226	6.29	28307.5	0.652686	81	0.53381	446	TYR
/A:446	/B:228	5.43	28307.5	0.652686	81	0.53381	446	TYR
/A:556	/B:167	8.82	28021.1	0.564387	56.4	0.443637	556	PHE
/A:556	/B:168	8.01	28021.1	0.564387	56.4	0.443637	556	PHE
/A:556	/B:170	9.16	28021.1	0.564387	56.4	0.443637	556	PHE
/A:556	/B:169	9.98	28021.1	0.564387	56.4	0.443637	556	PHE
/A:479	/B:170	8.01	23190.8	0.621905	69	0.47952	479	ARG
/A:479	/B:234	7.83	23190.8	0.621905	69	0.47952	479	ARG
/A:479	/B:230	4.79	23190.8	0.621905	69	0.47952	479	ARG
/A:479	/B:167	9.8	23190.8	0.621905	69	0.47952	479	ARG
/A:479	/B:231	4.75	23190.8	0.621905	69	0.47952	479	ARG
/A:479	/B:172	6.23	23190.8	0.621905	69	0.47952	479	ARG
/A:479	/B:227	4.75	23190.8	0.621905	69	0.47952	479	ARG
/A:476	/B:170	8.44	18663.1	0.635327	92	0.519919	476	ALA
/A:407	/B:223	8.17	18220.8	0.702808	96.4	0.556205	407	HIS
/A:444	/B:227	5.34	12565.4	0.680112	53.8	0.438667	444	HIS
/A:444	/B:170	8.19	12565.4	0.680112	53.8	0.438667	444	HIS
/A:444	/B:231	5.95	12565.4	0.680112	53.8	0.438667	444	HIS
/A:444	/B:172	6.21	12565.4	0.680112	53.8	0.438667	444	HIS
/A:440	/B:167	9.03	12066.6	0.669351	92	0.513705	440	GLN
/A:472	/B:167	9.51	11079.3	0.629454	58	0.421709	472	LEU
/A:478	/B:234	6.26	8242.7	0.606261	75	0.439257	478	VAL
/A:478	/B:170	9.05	8242.7	0.606261	75	0.439257	478	VAL
/A:515	/B:167	9	6530.42	0.576332	121	0.519041	515	ARG
/A:515	/B:168	8.66	6530.42	0.576332	121	0.519041	515	ARG
/A:518	/B:170	8.72	6242.42	0.565406	111.8	0.494029	518	TYR
/A:518	/B:169	9.69	6242.42	0.565406	111.8	0.494029	518	TYR
/A:518	/B:234	7.52	6242.42	0.565406	111.8	0.494029	518	TYR
/A:518	/B:235	9.08	6242.42	0.565406	111.8	0.494029	518	TYR
/A:518	/B:236	9.71	6242.42	0.565406	111.8	0.494029	518	TYR
/A:522	/B:234	8.97	3463.16	0.558067	56.4	0.364694	522	HIS
/A:522	/B:235	8.98	3463.16	0.558067	56.4	0.364694	522	HIS
/A:522	/B:233	8.38	3463.16	0.558067	56.4	0.364694	522	HIS
/A:408	/B:223	7.03	3378.6	0.676313	52	0.404711	408	LEU
/A:481	/B:234	8.22	2720.04	0.624982	117	0.519128	481	ARG
/A:481	/B:450	8.43	2720.04	0.624982	117	0.519128	481	ARG
/A:482	/B:234	9.26	2363.27	0.605781	24	0.312511	482	CYS
/A:482	/B:450	8.52	2363.27	0.605781	24	0.312511	482	CYS
/A:482	/B:230	6.59	2363.27	0.605781	24	0.312511	482	CYS
/A:482	/B:233	8.18	2363.27	0.605781	24	0.312511	482	CYS
/A:482	/B:231	6.9	2363.27	0.605781	24	0.312511	482	CYS
/A:448	/B:230	7.21	2206.92	0.664977	52	0.396314	448	SER
/A:552	/B:167	9.64	2126.75	0.559217	52	0.351683	552	ASP
/A:552	/B:168	8.38	2126.75	0.559217	52	0.351683	552	ASP
/A:552	/B:169	9.39	2126.75	0.559217	52	0.351683	552	ASP
/A:405	/B:227	7.77	2121.16	0.662312	41	0.371575	405	TYR
/A:405	/B:223	7.86	2121.16	0.662312	41	0.371575	405	TYR
/A:405	/B:176	9.09	2121.16	0.662312	41	0.371575	405	TYR
/A:405	/B:220	8.77	2121.16	0.662312	41	0.371575	405	TYR
/A:405	/B:224	7.84	2121.16	0.662312	41	0.371575	405	TYR
/A:483	/B:230	5.93	2000.9	0.624933	53	0.380993	483	VAL
/A:483	/B:233	6.95	2000.9	0.624933	53	0.380993	483	VAL
/A:483	/B:234	8.12	2000.9	0.624933	53	0.380993	483	VAL
/A:483	/B:450	9.21	2000.9	0.624933	53	0.380993	483	VAL
/A:483	/B:456	8.63	2000.9	0.624933	53	0.380993	483	VAL
/A:559	/B:169	9.75	1662.73	0.523751	69	0.371452	559	ASP
/A:559	/B:235	8.2	1662.73	0.523751	69	0.371452	559	ASP
/A:559	/B:170	8.96	1662.73	0.523751	69	0.371452	559	ASP
/A:559	/B:171	8.2	1662.73	0.523751	69	0.371452	559	ASP
/A:443	/B:227	4.89	1518.87	0.659322	75	0.440635	443	ALA
/A:443	/B:167	9.59	1518.87	0.659322	75	0.440635	443	ALA
/A:480	/B:234	6.57	1219.08	0.624413	92	0.461148	480	LEU
/A:553	/B:167	8.64	1020.09	0.521994	75	0.381457	553	CYS
/A:553	/B:169	9.49	1020.09	0.521994	75	0.381457	553	CYS
/A:485	/B:450	9.95	438.84	0.591563	52	0.360014	485	PRO
/A:554	/B:169	9.51	434.093	0.523458	114	0.463052	554	ARG
/A:555	/B:169	9.12	426.176	0.522762	63	0.354456	555	GLY
/A:555	/B:168	8.09	426.176	0.522762	63	0.354456	555	GLY
/A:511	/B:167	8.85	177.538	0.571131	52	0.350628	511	GLN
/A:406	/B:223	7.72	176.96	0.684161	52	0.398059	406	ARG
/A:406	/B:220	8.05	176.96	0.684161	52	0.398059	406	ARG
/A:371	/B:184	9.45	84.9254	0.711165	46	0.396366	371	ARG
/A:371	/B:220	8.79	84.9254	0.711165	46	0.396366	371	ARG
/A:371	/B:185	9.45	84.9254	0.711165	46	0.396366	371	ARG
/A:551	/B:168	8.72	14.6893	0.520696	46	0.316218	551	ASP
/A:551	/B:169	9.22	14.6893	0.520696	46	0.316218	551	ASP
/A:409	/B:188	8.9	4.16667	0.664613	29	0.340487	409	ARG
/A:113	NA	NA	107298	0.708908	52	0.741224	113	ASN
/A:112	NA	NA	106560	0.660327	29	0.669712	112	SER
/A:109	NA	NA	104328	0.603743	46	0.675126	109	GLY
/A:98	NA	NA	95836	0.510769	29	0.573635	98	ARG
/A:97	NA	NA	95040	0.483075	29	0.559541	97	HIS
/A:96	NA	NA	92257.7	0.454516	46	0.575005	96	LEU
/A:92	NA	NA	87649.5	0.465106	86	0.650059	92	LEU
/A:100	NA	NA	83891.8	0.521236	46	0.577015	100	VAL
/A:88	NA	NA	83742.2	0.456194	63	0.585349	88	LEU
/A:84	NA	NA	82143.5	0.447584	46	0.540676	84	LEU
/A:81	NA	NA	81761.5	0.439255	29	0.499901	81	PRO
/A:80	NA	NA	80896	0.416943	12	0.451756	80	LEU
/A:79	NA	NA	80028	0.396699	29	0.476657	79	ILE
/A:77	NA	NA	78280	0.38997	29	0.468403	77	GLN
/A:76	NA	NA	77400	0.371971	12	0.422023	76	PRO
/A:75	NA	NA	76516	0.355489	12	0.41236	75	GLN
/A:74	NA	NA	75628	0.34034	12	0.403244	74	HIS
/A:125	NA	NA	75136.1	0.730365	106	0.764963	125	LYS
/A:73	NA	NA	74736	0.326369	12	0.39461	73	ARG
/A:72	NA	NA	73840	0.313445	12	0.386403	72	SER
/A:71	NA	NA	72940	0.301454	29	0.414668	71	CYS
/A:338	NA	NA	72808.5	0.794309	86	0.742103	338	ARG
/A:102	NA	NA	72378	0.532028	46	0.545775	102	LEU
/A:308	NA	NA	72021.6	0.783222	58	0.675559	308	VAL
/A:69	NA	NA	71128	0.297411	46	0.443436	69	CYS
/A:67	NA	NA	68701	0.293441	46	0.43423	67	LEU
/A:307	NA	NA	68048.7	0.754033	72	0.680691	307	ASP
/A:65	NA	NA	67456	0.289543	52	0.441465	65	CYS
/A:121	NA	NA	65097.1	0.712226	46	0.598777	121	GLY
/A:117	NA	NA	64473.9	0.697303	63	0.626671	117	LYS
/A:63	NA	NA	62188	0.278937	52	0.420649	63	ILE
/A:61	NA	NA	61583	0.275352	35	0.381172	61	PHE
/A:104	NA	NA	61438.7	0.543159	52	0.529201	104	VAL
/A:56	NA	NA	60202	0.265537	18	0.33667	56	LEU
/A:55	NA	NA	58020	0.256287	18	0.32601	55	PHE
/A:111	NA	NA	55061.5	0.617586	29	0.491792	111	MET
/A:355	NA	NA	52150.1	0.77858	109	0.720158	355	THR
/A:107	NA	NA	51312	0.590369	46	0.504815	107	PHE
/A:108	NA	NA	51304	0.555021	35	0.466602	108	CYS
/A:37	NA	NA	51079	0.24759	41	0.349629	37	LYS
/A:106	NA	NA	50642	0.549141	58	0.51091	106	ILE
/A:105	NA	NA	50452	0.577441	46	0.496718	105	HIS
/A:110	NA	NA	49796.5	0.64461	29	0.486776	110	VAL
/A:438	NA	NA	49689.1	0.689046	104	0.664324	438	VAL
/A:315	NA	NA	49007.3	0.746698	109	0.697015	315	GLN
/A:397	NA	NA	48964.1	0.724437	92	0.651446	397	LEU
/A:124	NA	NA	44499.7	0.7481	58	0.575321	124	PHE
/A:356	NA	NA	43888	0.764927	92	0.652668	356	ILE
/A:396	NA	NA	43497.7	0.72567	98	0.64772	396	VAL
/A:116	NA	NA	42717.3	0.725893	100	0.649636	116	GLU
/A:400	/B:153	17.17	42434.5	0.735469	125.4	0.706703	400	PHE
/A:120	NA	NA	40453.4	0.732533	83	0.609296	120	ARG
/A:377	NA	NA	39273.5	0.756641	98	0.647595	377	VAL
/A:314	NA	NA	38487.1	0.754529	109	0.66762	314	ARG
/A:103	NA	NA	38115	0.56494	46	0.453147	103	ARG
/A:439	/B:163	12.55	36606	0.664261	98	0.60054	439	VAL
/A:342	NA	NA	34822.6	0.789824	103	0.658308	342	ASP
/A:282	NA	NA	31715.5	0.74755	104	0.633039	282	LEU
/A:391	NA	NA	30884	0.715253	58	0.519238	391	LEU
/A:281	NA	NA	30241.3	0.746363	69	0.553651	281	ARG
/A:272	NA	NA	29963.5	0.749327	75	0.566771	272	ILE
/A:445	/B:163	12.3	28819.4	0.669332	68.4	0.515635	445	PHE
/A:445	/B:158	13.41	28819.4	0.669332	68.4	0.515635	445	PHE
/A:445	/B:156	16.17	28819.4	0.669332	68.4	0.515635	445	PHE
/A:445	/B:153	17.69	28819.4	0.669332	68.4	0.515635	445	PHE
/A:361	NA	NA	28745.5	0.739783	103	0.61843	361	ARG
/A:318	NA	NA	28392.1	0.745199	69	0.547419	318	PHE
/A:446	/B:235	10.59	28307.5	0.652686	81	0.53381	446	TYR
/A:392	NA	NA	28021.4	0.748592	140	0.698432	392	ASP
/A:556	/B:165	10.99	28021.1	0.564387	56.4	0.443637	556	PHE
/A:556	/B:166	10.33	28021.1	0.564387	56.4	0.443637	556	PHE
/A:279	NA	NA	27955.4	0.750011	116	0.647868	279	ILE
/A:433	NA	NA	27468.6	0.68156	98	0.579414	433	LEU
/A:401	/B:158	11.56	27277.9	0.709358	67.4	0.52552	401	HIS
/A:401	/B:153	16.84	27277.9	0.709358	67.4	0.52552	401	HIS
/A:401	/B:163	11.61	27277.9	0.709358	67.4	0.52552	401	HIS
/A:401	/B:160	12.19	27277.9	0.709358	67.4	0.52552	401	HIS
/A:401	/B:161	11.55	27277.9	0.709358	67.4	0.52552	401	HIS
/A:401	/B:162	10.95	27277.9	0.709358	67.4	0.52552	401	HIS
/A:401	/B:164	11.91	27277.9	0.709358	67.4	0.52552	401	HIS
/A:206	NA	NA	27140.8	0.649157	86	0.53932	206	ARG
/A:357	NA	NA	26742.6	0.730992	58	0.512978	357	LEU
/A:242	NA	NA	26188.6	0.70771	99	0.588534	242	PHE
/A:101	NA	NA	25624.7	0.552848	46	0.40927	101	LYS
/A:339	NA	NA	25177.6	0.759121	104	0.617584	339	LEU
/A:469	NA	NA	24278.3	0.650781	69	0.495016	469	ASN
/A:479	/B:163	12.27	23190.8	0.621905	69	0.47952	479	ARG
/A:479	/B:161	12.36	23190.8	0.621905	69	0.47952	479	ARG
/A:479	/B:158	12.74	23190.8	0.621905	69	0.47952	479	ARG
/A:241	NA	NA	23156.8	0.676523	119.4	0.60934	241	PHE
/A:38	NA	NA	23121.7	0.238892	35	0.246389	38	VAL
/A:39	NA	NA	22099.5	0.230753	46	0.263152	39	SER
/A:280	NA	NA	22090.9	0.751482	81	0.555958	280	LEU
/A:343	NA	NA	21147.2	0.744644	93	0.575634	343	ILE
/A:277	NA	NA	20898.7	0.737734	87	0.559223	277	VAL
/A:278	NA	NA	20653.4	0.723392	78.4	0.534184	278	HIS
/A:243	NA	NA	20072.1	0.679995	84.4	0.526905	243	TYR
/A:471	NA	NA	20061.3	0.606244	92	0.512058	471	ALA
/A:373	/B:152	18.86	19869.2	0.735229	87	0.554974	373	LEU
/A:239	NA	NA	19540.5	0.695042	58	0.475518	239	ALA
/A:240	NA	NA	19100.1	0.666818	86	0.521753	240	SER
/A:557	NA	NA	18989.1	0.537958	93	0.482194	557	LEU
/A:40	NA	NA	18695.5	0.222954	35	0.22595	40	ALA
/A:476	/B:163	11.4	18663.1	0.635327	92	0.519919	476	ALA
/A:476	/B:167	10.09	18663.1	0.635327	92	0.519919	476	ALA
/A:477	NA	NA	18286.1	0.64001	122	0.584406	477	CYS
/A:407	/B:154	17.19	18220.8	0.702808	96.4	0.556205	407	HIS
/A:244	NA	NA	18138.3	0.667599	92	0.531832	244	THR
/A:516	NA	NA	17661.2	0.57891	116	0.544086	516	ILE
/A:470	NA	NA	17571.7	0.634221	75	0.479971	470	LEU
/A:372	/B:152	17.61	17161.8	0.731073	92	0.555435	372	ARG
/A:375	NA	NA	17145.9	0.723537	86	0.539484	375	ASN
/A:337	NA	NA	16241.7	0.732993	112	0.595844	337	HIS
/A:304	NA	NA	16048.6	0.776256	92	0.570937	304	THR
/A:319	NA	NA	15645.3	0.734967	58	0.480171	319	ILE
/A:275	NA	NA	15297.8	0.724041	92	0.546693	275	GLU
/A:226	NA	NA	14972.8	0.627166	99.8	0.52159	226	HIS
/A:411	NA	NA	14591.7	0.691894	75	0.494916	411	LEU
/A:210	NA	NA	14385.5	0.629025	134.8	0.594855	210	TYR
/A:403	/B:153	17.47	14343.7	0.732311	58	0.475013	403	SER
/A:403	/B:160	12.35	14343.7	0.732311	58	0.475013	403	SER
/A:403	/B:154	16.81	14343.7	0.732311	58	0.475013	403	SER
/A:403	/B:152	17.41	14343.7	0.732311	58	0.475013	403	SER
/A:320	NA	NA	14249.2	0.750276	104	0.579922	320	LEU
/A:276	NA	NA	14047.7	0.766163	86	0.547747	276	ALA
/A:129	NA	NA	13411.2	0.712724	63	0.474513	129	LYS
/A:36	NA	NA	13132.8	0.238658	58	0.264092	36	LEU
/A:205	NA	NA	12860.4	0.6292	93	0.501444	205	LEU
/A:444	/B:163	11.69	12565.4	0.680112	53.8	0.438667	444	HIS
/A:444	/B:167	10.08	12565.4	0.680112	53.8	0.438667	444	HIS
/A:444	/B:158	12.8	12565.4	0.680112	53.8	0.438667	444	HIS
/A:444	/B:159	11.88	12565.4	0.680112	53.8	0.438667	444	HIS
/A:444	/B:160	11.8	12565.4	0.680112	53.8	0.438667	444	HIS
/A:444	/B:161	11.52	12565.4	0.680112	53.8	0.438667	444	HIS
/A:99	NA	NA	12541.8	0.541145	29	0.327623	99	ARG
/A:368	/B:151	21.09	12506.7	0.74495	75	0.510704	368	LYS
/A:368	/B:153	18.2	12506.7	0.74495	75	0.510704	368	LYS
/A:368	/B:152	18.33	12506.7	0.74495	75	0.510704	368	LYS
/A:368	/B:154	17.06	12506.7	0.74495	75	0.510704	368	LYS
/A:368	/B:157	14.12	12506.7	0.74495	75	0.510704	368	LYS
/A:368	/B:150	21.7	12506.7	0.74495	75	0.510704	368	LYS
/A:368	/B:269	11.12	12506.7	0.74495	75	0.510704	368	LYS
/A:368	/B:160	13.07	12506.7	0.74495	75	0.510704	368	LYS
/A:368	/B:272	10.13	12506.7	0.74495	75	0.510704	368	LYS
/A:368	/B:273	11.58	12506.7	0.74495	75	0.510704	368	LYS
/A:368	/B:149	22.42	12506.7	0.74495	75	0.510704	368	LYS
/A:368	/B:148	22.83	12506.7	0.74495	75	0.510704	368	LYS
/A:368	/B:268	11.66	12506.7	0.74495	75	0.510704	368	LYS
/A:368	/B:270	12.5	12506.7	0.74495	75	0.510704	368	LYS
/A:538	NA	NA	12153.3	0.538118	81	0.435548	538	LEU
/A:440	/B:163	11.38	12066.6	0.669351	92	0.513705	440	GLN
/A:440	/B:164	10.69	12066.6	0.669351	92	0.513705	440	GLN
/A:133	NA	NA	11815.3	0.697561	46	0.427098	133	GLN
/A:257	NA	NA	11723	0.707056	93	0.530583	257	VAL
/A:331	/B:150	20.36	11299.9	0.751465	104	0.571259	331	ILE
/A:472	/B:163	11.01	11079.3	0.629454	58	0.421709	472	LEU
/A:472	/B:164	11.29	11079.3	0.629454	58	0.421709	472	LEU
/A:472	/B:165	10.91	11079.3	0.629454	58	0.421709	472	LEU
/A:472	/B:162	11.22	11079.3	0.629454	58	0.421709	472	LEU
/A:264	NA	NA	11006.4	0.721998	93	0.534627	264	LEU
/A:135	NA	NA	10917.2	0.598348	44.4	0.379277	135	TYR
/A:586	/B:365	12.12	10709.4	0.510016	104	0.468101	586	LEU
/A:134	NA	NA	10463	0.641656	29	0.363344	134	GLY
/A:19	NA	NA	10370.2	0.230332	24	0.179829	19	TYR
/A:523	NA	NA	10074.9	0.609112	81	0.458884	523	ALA
/A:414	NA	NA	10030.4	0.712642	76	0.491576	414	LEU
/A:53	NA	NA	9970.67	0.238569	18	0.169306	53	SER
/A:41	NA	NA	9291.87	0.215488	46	0.216959	41	ARG
/A:457	NA	NA	9158.35	0.643257	75	0.457626	457	LEU
/A:204	NA	NA	9140.19	0.6034	98	0.489676	204	ALA
/A:15	NA	NA	9068.17	0.220358	24	0.171599	15	LEU
/A:399	NA	NA	9034.03	0.725535	92	0.527861	399	ALA
/A:52	NA	NA	8878.67	0.230338	12	0.14972	52	SER
/A:256	NA	NA	8733.33	0.685462	81	0.486756	256	ILE
/A:248	NA	NA	8664.28	0.673786	70	0.458287	248	LEU
/A:332	/B:150	21	8621.9	0.75321	87	0.527579	332	LEU
/A:332	/B:151	20.14	8621.9	0.75321	87	0.527579	332	LEU
/A:301	NA	NA	8310.82	0.793118	86	0.541237	301	VAL
/A:223	NA	NA	8178.51	0.63923	98	0.501724	223	ILE
/A:51	NA	NA	7925.67	0.222858	29	0.179714	51	VAL
/A:294	NA	NA	7809.57	0.762046	70	0.49267	294	VAL
/A:402	/B:153	16.88	7774.85	0.71233	52	0.433483	402	LEU
/A:402	/B:160	12.14	7774.85	0.71233	52	0.433483	402	LEU
/A:402	/B:158	12.08	7774.85	0.71233	52	0.433483	402	LEU
/A:402	/B:162	11.45	7774.85	0.71233	52	0.433483	402	LEU
/A:402	/B:163	10.85	7774.85	0.71233	52	0.433483	402	LEU
/A:402	/B:151	18.55	7774.85	0.71233	52	0.433483	402	LEU
/A:402	/B:164	11.48	7774.85	0.71233	52	0.433483	402	LEU
/A:402	/B:161	11.17	7774.85	0.71233	52	0.433483	402	LEU
/A:402	/B:159	11.21	7774.85	0.71233	52	0.433483	402	LEU
/A:317	NA	NA	7763.75	0.747671	92	0.533204	317	ALA
/A:560	NA	NA	7706.15	0.550963	69	0.401646	560	ALA
/A:329	/B:149	21.03	7697.64	0.747997	109	0.569229	329	GLN
/A:329	/B:150	20.42	7697.64	0.747997	109	0.569229	329	GLN
/A:329	/B:151	19.67	7697.64	0.747997	109	0.569229	329	GLN
/A:329	/B:152	18.16	7697.64	0.747997	109	0.569229	329	GLN
/A:329	/B:269	11.35	7697.64	0.747997	109	0.569229	329	GLN
/A:14	NA	NA	7520.55	0.21303	52	0.223163	14	LEU
/A:363	/B:151	19.53	7429.03	0.748528	64	0.473077	363	VAL
/A:233	NA	NA	7351.34	0.678789	64	0.44357	233	LEU
/A:260	NA	NA	7303.11	0.706413	104	0.539937	260	LEU
/A:283	NA	NA	7258.26	0.732591	98	0.538044	283	LEU
/A:198	NA	NA	7166.02	0.63126	85.4	0.468483	198	PHE
/A:35	NA	NA	7057.15	0.244202	46	0.222066	35	SER
/A:20	NA	NA	7005.7	0.222053	29	0.176518	20	GLY
/A:253	NA	NA	6932.09	0.699864	75	0.474465	253	THR
/A:503	NA	NA	6887.76	0.607672	130.4	0.553261	503	TYR
/A:362	NA	NA	6817.43	0.758997	86	0.522279	362	VAL
/A:525	NA	NA	6732.55	0.579459	90	0.455164	525	ARG
/A:50	NA	NA	6711.67	0.215207	29	0.172732	50	SER
/A:520	NA	NA	6541.38	0.594	121	0.526489	520	LEU
/A:515	/B:164	11.22	6530.42	0.576332	121	0.519041	515	ARG
/A:515	/B:165	10.73	6530.42	0.576332	121	0.519041	515	ARG
/A:515	/B:162	11.6	6530.42	0.576332	121	0.519041	515	ARG
/A:515	/B:163	12.17	6530.42	0.576332	121	0.519041	515	ARG
/A:515	/B:166	11.58	6530.42	0.576332	121	0.519041	515	ARG
/A:415	NA	NA	6511.08	0.692128	109	0.542097	415	SER
/A:197	NA	NA	6505.81	0.592371	44.4	0.363064	197	TYR
/A:13	NA	NA	6428.87	0.213024	41	0.196415	13	LEU
/A:207	NA	NA	6416.58	0.611622	92	0.471926	207	LEU
/A:196	NA	NA	6379.76	0.558645	24	0.305208	196	PRO
/A:2	NA	NA	6366.72	0.205893	35	0.18049	2	LEU
/A:305	NA	NA	6366.57	0.791317	75	0.511086	305	ALA
/A:263	NA	NA	6317.97	0.698368	109	0.544116	263	ARG
/A:499	NA	NA	6282.52	0.621505	58	0.403471	499	PRO
/A:491	NA	NA	6233.77	0.590862	92	0.462647	491	VAL
/A:494	NA	NA	6051.91	0.602183	76	0.432863	494	LEU
/A:225	NA	NA	5854.47	0.600018	86	0.452572	225	GLN
/A:293	NA	NA	5802.2	0.756592	104	0.556332	293	LEU
/A:195	NA	NA	5782.18	0.605229	109	0.503366	195	ASP
/A:466	NA	NA	5752.54	0.653175	83	0.468193	466	GLU
/A:431	NA	NA	5721.44	0.658527	130.4	0.570978	431	HIS
/A:542	NA	NA	5659.37	0.550466	93	0.446033	542	VAL
/A:201	NA	NA	5588.63	0.611722	81	0.446042	201	THR
/A:127	NA	NA	5560.41	0.69646	112	0.547331	127	ARG
/A:352	NA	NA	5488.33	0.759014	87	0.52028	352	VAL
/A:398	/B:163	11.12	5395.45	0.701426	52	0.421515	398	LYS
/A:398	/B:164	10.99	5395.45	0.701426	52	0.421515	398	LYS
/A:398	/B:162	10.95	5395.45	0.701426	52	0.421515	398	LYS
/A:398	/B:165	11.23	5395.45	0.701426	52	0.421515	398	LYS
/A:54	NA	NA	5380	0.246633	12	0.14569	54	VAL
/A:284	NA	NA	5372.45	0.720596	52	0.429489	284	CYS
/A:437	/B:163	11.6	5361.21	0.683544	81	0.475475	437	ILE
/A:531	NA	NA	5314.6	0.539969	126	0.51062	531	GLU
/A:136	NA	NA	5215.43	0.553247	46	0.346035	136	SER
/A:346	NA	NA	5145.64	0.774764	132	0.621365	346	ASN
/A:366	/B:151	19.33	5062.45	0.737107	81	0.497025	366	THR
/A:366	/B:162	11.02	5062.45	0.737107	81	0.497025	366	THR
/A:366	/B:150	19.72	5062.45	0.737107	81	0.497025	366	THR
/A:366	/B:153	16.97	5062.45	0.737107	81	0.497025	366	THR
/A:366	/B:160	12.02	5062.45	0.737107	81	0.497025	366	THR
/A:366	/B:152	17.23	5062.45	0.737107	81	0.497025	366	THR
/A:495	NA	NA	5042.12	0.57716	58	0.381008	495	CYS
/A:203	NA	NA	5030.17	0.631152	97	0.486431	203	ARG
/A:212	NA	NA	4950.6	0.617521	80	0.44437	212	GLY
/A:214	NA	NA	4938.94	0.623827	52	0.387533	214	VAL
/A:395	NA	NA	4822.43	0.727782	69	0.466889	395	PHE
/A:436	NA	NA	4780	0.668786	137	0.586372	436	SER
/A:123	NA	NA	4764.54	0.710851	46	0.410772	123	ALA
/A:585	NA	NA	4754.01	0.521585	131	0.511779	585	ARG
/A:330	/B:149	21.02	4718.38	0.748072	112	0.566374	330	ARG
/A:330	/B:150	19.91	4718.38	0.748072	112	0.566374	330	ARG
/A:330	/B:151	19.17	4718.38	0.748072	112	0.566374	330	ARG
/A:22	NA	NA	4706.7	0.219266	46	0.2043	22	GLY
/A:119	NA	NA	4623.17	0.709346	63	0.445794	119	ALA
/A:33	NA	NA	4580.3	0.240842	46	0.212961	33	GLY
/A:539	NA	NA	4566.79	0.534391	81	0.410416	539	LEU
/A:384	NA	NA	4544.39	0.753252	81	0.502191	384	LEU
/A:390	NA	NA	4542.6	0.690173	47	0.403528	390	PRO
/A:454	NA	NA	4519.28	0.630778	110	0.512287	454	VAL
/A:473	NA	NA	4465.69	0.654233	109	0.51984	473	THR
/A:190	NA	NA	4430.2	0.588239	47	0.360402	190	LEU
/A:321	/B:162	11.37	4307.35	0.732055	58	0.443727	321	SER
/A:321	/B:151	20.06	4307.35	0.732055	58	0.443727	321	SER
/A:458	NA	NA	4302.76	0.615195	87	0.456244	458	VAL
/A:250	NA	NA	4271.05	0.68231	64	0.435478	250	HIS
/A:360	NA	NA	4253.24	0.742696	58	0.448025	360	CYS
/A:385	NA	NA	4253.09	0.743938	92	0.520732	385	LEU
/A:380	NA	NA	4125.31	0.767554	143	0.638524	380	ARG
/A:177	NA	NA	4036.6	0.597988	97	0.469427	177	ARG
/A:245	NA	NA	4026.31	0.69084	86	0.485006	245	LEU
/A:502	NA	NA	4018.14	0.636884	63	0.413506	502	ARG
/A:324	/B:148	22.33	3998.53	0.750904	110	0.56108	324	PHE
/A:161	NA	NA	3951.66	0.574905	87	0.438245	161	LEU
/A:564	NA	NA	3932.46	0.535657	47	0.33679	564	LEU
/A:222	NA	NA	3899.18	0.610338	104	0.489044	222	LEU
/A:219	NA	NA	3846.66	0.628015	86	0.458083	219	THR
/A:534	NA	NA	3841.11	0.548796	64	0.378114	534	ILE
/A:517	NA	NA	3826.19	0.581363	104	0.476659	517	LEU
/A:563	/B:236	11.46	3778.2	0.536799	80	0.406853	563	ALA
/A:270	NA	NA	3683.41	0.67961	72	0.449504	270	GLU
/A:168	NA	NA	3658.32	0.594402	114.2	0.503265	168	HIS
/A:238	NA	NA	3599.2	0.681059	87	0.481697	238	MET
/A:290	NA	NA	3584.1	0.746493	157	0.657728	290	ASP
/A:48	NA	NA	3571.55	0.21267	52	0.210744	48	VAL
/A:11	NA	NA	3517.14	0.210488	52	0.20966	11	ASN
/A:418	NA	NA	3471.43	0.702041	75	0.464628	418	LEU
/A:522	/B:236	10.02	3463.16	0.558067	56.4	0.364694	522	HIS
/A:143	NA	NA	3458.52	0.535924	69	0.382139	143	GLN
/A:187	NA	NA	3449.04	0.552806	41	0.329746	187	LEU
/A:587	/B:365	13.16	3439.05	0.483881	46	0.311407	587	SER
/A:31	NA	NA	3437.3	0.237573	46	0.208039	31	GLY
/A:216	NA	NA	3427.15	0.612299	81	0.439569	216	LEU
/A:298	/B:149	22.3	3405.36	0.771913	92	0.529838	298	THR
/A:408	/B:158	12.71	3378.6	0.676313	52	0.404711	408	LEU
/A:64	NA	NA	3344	0.277685	29	0.188489	64	PHE
/A:453	NA	NA	3274.2	0.646646	52	0.391938	453	VAL
/A:93	NA	NA	3255.93	0.442992	63	0.329772	93	ALA
/A:537	NA	NA	3255.02	0.535754	70	0.383558	537	PRO
/A:412	NA	NA	3199.09	0.677713	86	0.476927	412	ARG
/A:410	NA	NA	3176.06	0.689084	87	0.483751	410	LEU
/A:579	NA	NA	3139.72	0.500953	98	0.428043	579	VAL
/A:575	NA	NA	3136.48	0.499069	98	0.427243	575	LEU
/A:131	NA	NA	3091.86	0.651205	50.4	0.389887	131	HIS
/A:236	NA	NA	3085.17	0.653694	44.4	0.378172	236	PHE
/A:297	NA	NA	3072.95	0.77417	69	0.48092	297	VAL
/A:267	NA	NA	3036.95	0.691956	70	0.448431	267	VAL
/A:316	NA	NA	3019.74	0.726795	92	0.509706	316	CYS
/A:417	NA	NA	3009.65	0.708034	69	0.45297	417	SER
/A:229	NA	NA	3004.73	0.615477	87	0.452329	229	ASN
/A:194	NA	NA	2994.88	0.569837	109	0.479855	194	GLU
/A:230	NA	NA	2925.75	0.658062	35	0.359553	230	ALA
/A:404	/B:153	17.27	2872	0.712446	63	0.441655	404	SER
/A:404	/B:154	15.8	2872	0.712446	63	0.441655	404	SER
/A:404	/B:158	13.3	2872	0.712446	63	0.441655	404	SER
/A:404	/B:152	18.27	2872	0.712446	63	0.441655	404	SER
/A:404	/B:156	14.31	2872	0.712446	63	0.441655	404	SER
/A:211	NA	NA	2866.97	0.592051	111.8	0.494724	211	PHE
/A:358	NA	NA	2858.93	0.749139	97	0.529199	358	ASP
/A:465	NA	NA	2848.63	0.612317	58	0.388948	465	LEU
/A:521	NA	NA	2840.36	0.56453	69	0.392223	521	ALA
/A:158	NA	NA	2798.67	0.593166	69	0.404111	158	LEU
/A:353	NA	NA	2787.79	0.757766	129	0.600538	353	LYS
/A:461	NA	NA	2780.08	0.627003	86	0.454345	461	SER
/A:487	NA	NA	2712.83	0.59202	98	0.464933	487	VAL
/A:513	NA	NA	2677.56	0.593423	92	0.452674	513	THR
/A:200	NA	NA	2674.53	0.610878	98	0.472728	200	HIS
/A:435	NA	NA	2618.85	0.675778	69	0.43822	435	ALA
/A:561	NA	NA	2610.68	0.523403	81	0.399728	561	VAL
/A:422	NA	NA	2607.14	0.655212	56.4	0.402802	422	PHE
/A:328	/B:150	19.83	2594.94	0.746885	75	0.480724	328	ALA
/A:89	NA	NA	2594.4	0.452986	80	0.368004	89	VAL
/A:169	NA	NA	2555.81	0.575075	64	0.385148	169	GLN
/A:296	NA	NA	2523.53	0.743227	75	0.478967	296	VAL
/A:271	NA	NA	2512.34	0.71338	35	0.381482	271	LEU
/A:335	/B:150	21.14	2483.95	0.763379	98	0.536133	335	VAL
/A:300	NA	NA	2476.65	0.759244	63	0.460066	300	THR
/A:155	NA	NA	2470.27	0.575474	92	0.444498	155	MET
/A:273	NA	NA	2450.32	0.763881	52	0.438575	273	ALA
/A:24	NA	NA	2406.7	0.21654	46	0.196011	24	ARG
/A:147	NA	NA	2404.19	0.545259	30	0.299979	147	LEU
/A:441	/B:163	11.47	2386.68	0.697497	69	0.446613	441	SER
/A:588	NA	NA	2382.28	0.506599	63	0.353751	588	GLN
/A:220	NA	NA	2380.02	0.619991	86	0.45016	220	TYR
/A:202	NA	NA	2374.43	0.627372	81	0.442624	202	GLN
/A:62	NA	NA	2356	0.274146	52	0.232766	62	TYR
/A:582	NA	NA	2351.83	0.510576	104	0.442373	582	VAL
/A:34	NA	NA	2343.15	0.235442	52	0.216484	34	TRP
/A:29	NA	NA	2306.3	0.234392	29	0.167097	29	THR
/A:154	NA	NA	2243.27	0.576684	92	0.4443	154	ALA
/A:378	NA	NA	2230.62	0.725166	81	0.483217	378	ALA
/A:246	NA	NA	2204.92	0.6909	35	0.371093	246	ALA
/A:493	NA	NA	2189.16	0.565448	58	0.367231	493	ALA
/A:552	/B:166	10.26	2126.75	0.559217	52	0.351683	552	ASP
/A:552	/B:165	10.39	2126.75	0.559217	52	0.351683	552	ASP
/A:405	/B:153	16.62	2121.16	0.662312	41	0.371575	405	TYR
/A:405	/B:154	14.2	2121.16	0.662312	41	0.371575	405	TYR
/A:405	/B:156	14.78	2121.16	0.662312	41	0.371575	405	TYR
/A:405	/B:158	13.49	2121.16	0.662312	41	0.371575	405	TYR
/A:405	/B:157	12.95	2121.16	0.662312	41	0.371575	405	TYR
/A:405	/B:155	14.57	2121.16	0.662312	41	0.371575	405	TYR
/A:405	/B:268	11.15	2121.16	0.662312	41	0.371575	405	TYR
/A:4	NA	NA	2119.15	0.20347	46	0.189633	4	SER
/A:325	/B:148	21.36	2105.44	0.724203	47	0.410237	325	PRO
/A:325	/B:151	19.78	2105.44	0.724203	47	0.410237	325	PRO
/A:325	/B:149	20.11	2105.44	0.724203	47	0.410237	325	PRO
/A:325	/B:150	20.02	2105.44	0.724203	47	0.410237	325	PRO
/A:325	/B:162	11.55	2105.44	0.724203	47	0.410237	325	PRO
/A:427	NA	NA	2100.29	0.60021	24	0.309356	427	VAL
/A:162	NA	NA	2058.58	0.611211	97	0.468831	162	THR
/A:60	NA	NA	2007	0.263407	35	0.191082	60	SER
/A:247	NA	NA	1982.37	0.654186	69	0.427181	247	LYS
/A:268	NA	NA	1978.99	0.728043	75	0.470904	268	ALA
/A:183	NA	NA	1961.35	0.542842	104	0.4547	183	ILE
/A:567	NA	NA	1958.97	0.524307	117	0.474515	567	ASP
/A:432	NA	NA	1941.52	0.647204	69	0.424124	432	GLY
/A:394	NA	NA	1901.37	0.709353	92	0.498912	394	ALA
/A:16	NA	NA	1891.67	0.227978	46	0.199211	16	GLY
/A:122	NA	NA	1886.63	0.702425	75	0.459866	122	ILE
/A:434	NA	NA	1837.92	0.671239	92	0.482721	434	ALA
/A:474	NA	NA	1818.04	0.620273	86	0.448532	474	LEU
/A:9	NA	NA	1796.95	0.20797	29	0.154427	9	GLN
/A:423	NA	NA	1796.57	0.60531	18	0.297814	423	PRO
/A:157	NA	NA	1778.94	0.5599	92	0.435815	157	ARG
/A:541	NA	NA	1777.67	0.5258	80	0.396023	541	SER
/A:535	NA	NA	1714.97	0.526709	98	0.434426	535	VAL
/A:302	/B:150	20.56	1690.96	0.768443	69	0.474224	302	VAL
/A:545	NA	NA	1678.17	0.535555	69	0.376453	545	THR
/A:359	NA	NA	1675.8	0.774559	86	0.512836	359	VAL
/A:265	NA	NA	1660.97	0.732594	117	0.560997	265	ARG
/A:442	/B:163	12.34	1639.3	0.675483	92	0.483884	442	LEU
/A:572	NA	NA	1638.49	0.496877	109	0.445024	572	ASN
/A:464	NA	NA	1627.89	0.60504	35	0.33327	464	VAL
/A:504	NA	NA	1612.93	0.577087	58	0.370325	504	VAL
/A:334	/B:150	20.17	1579.8	0.732446	52	0.422679	334	ALA
/A:443	/B:163	11.65	1518.87	0.659322	75	0.440635	443	ALA
/A:492	NA	NA	1507.44	0.59218	100	0.465502	492	ASP
/A:310	NA	NA	1503.95	0.743587	58	0.439858	310	LEU
/A:370	/B:151	18.89	1484.93	0.728611	58	0.433514	370	PRO
/A:370	/B:152	16.62	1484.93	0.728611	58	0.433514	370	PRO
/A:370	/B:150	20.06	1484.93	0.728611	58	0.433514	370	PRO
/A:172	NA	NA	1482	0.559566	38.4	0.320953	172	PHE
/A:288	NA	NA	1433.27	0.728451	64	0.446025	288	MET
/A:501	NA	NA	1416.38	0.591175	80	0.422335	501	ARG
/A:130	NA	NA	1409.28	0.688287	69	0.439711	130	VAL
/A:42	NA	NA	1385.64	0.208401	75	0.250994	42	LEU
/A:393	NA	NA	1368.17	0.715585	75	0.463778	393	VAL
/A:467	NA	NA	1335.96	0.616521	52	0.373274	467	GLY
/A:313	NA	NA	1335.11	0.727646	86	0.492091	313	ALA
/A:532	NA	NA	1327.22	0.511549	69	0.365289	532	VAL
/A:146	NA	NA	1321.07	0.52439	29	0.285734	146	ARG
/A:309	NA	NA	1309.73	0.72545	46	0.406166	309	PRO
/A:274	NA	NA	1301.01	0.721593	52	0.417259	274	ARG
/A:583	/B:365	11.84	1292.54	0.49731	86	0.395299	583	TYR
/A:583	/B:363	12.43	1292.54	0.49731	86	0.395299	583	TYR
/A:459	NA	NA	1292.26	0.576813	41	0.333121	459	ASN
/A:138	NA	NA	1253.74	0.536072	80	0.398706	138	THR
/A:514	NA	NA	1242.51	0.565318	86	0.423683	514	SER
/A:148	NA	NA	1234.17	0.5539	114	0.478313	148	SER
/A:421	NA	NA	1230.02	0.692492	46	0.392087	421	SER
/A:536	NA	NA	1225.78	0.499456	64	0.349283	536	LEU
/A:500	NA	NA	1218.83	0.590133	69	0.39793	500	MET
/A:126	NA	NA	1206.36	0.686902	75	0.451238	126	MET
/A:591	NA	NA	1196.39	0.49206	29	0.271779	591	GLY
/A:374	/B:152	18.52	1187.84	0.733825	80	0.481488	374	LEU
/A:374	/B:153	17.53	1187.84	0.733825	80	0.481488	374	LEU
/A:374	/B:154	16.12	1187.84	0.733825	80	0.481488	374	LEU
/A:549	NA	NA	1184.14	0.508321	30	0.280688	549	LEU
/A:32	NA	NA	1162	0.231898	52	0.211328	32	VAL
/A:589	NA	NA	1159.61	0.506135	29	0.277571	589	ASP
/A:28	NA	NA	1159.47	0.225823	29	0.159939	28	ASP
/A:232	NA	NA	1153.91	0.62714	47	0.366549	232	MET
/A:185	NA	NA	1129.21	0.5713	52	0.353655	185	ARG
/A:139	NA	NA	1128.8	0.54294	80	0.4012	139	VAL
/A:184	NA	NA	1117.93	0.571426	64	0.37915	184	LEU
/A:192	NA	NA	1075.64	0.576294	30	0.308875	192	ILE
/A:460	NA	NA	1046.86	0.608631	35	0.332972	460	ALA
/A:49	NA	NA	1028.07	0.208288	63	0.224358	49	CYS
/A:527	NA	NA	1014.91	0.526516	126	0.491617	527	ARG
/A:95	NA	NA	994	0.473948	46	0.299643	95	VAL
/A:512	NA	NA	982.151	0.57451	87	0.428854	512	VAL
/A:189	NA	NA	961.973	0.557225	24	0.287781	189	LEU
/A:497	NA	NA	950.766	0.57645	69	0.391355	497	GLY
/A:312	NA	NA	949.207	0.723629	69	0.453113	312	ASP
/A:354	NA	NA	933.069	0.757373	63	0.454485	354	THR
/A:118	NA	NA	930.02	0.657358	52	0.38915	118	VAL
/A:209	NA	NA	925.792	0.613443	46	0.357969	209	ALA
/A:59	NA	NA	890	0.252419	12	0.134169	59	ARG
/A:87	NA	NA	889.964	0.424428	80	0.350725	87	THR
/A:381	NA	NA	873.466	0.733303	46	0.408106	381	SER
/A:379	NA	NA	870.838	0.730686	97	0.515279	379	ARG
/A:86	NA	NA	868.267	0.443263	80	0.358561	86	THR
/A:365	/B:162	10.86	862.504	0.728474	52	0.418784	365	ALA
/A:365	/B:151	19.7	862.504	0.728474	52	0.418784	365	ALA
/A:142	NA	NA	852.851	0.526384	63	0.357302	142	GLN
/A:237	NA	NA	848.584	0.662076	75	0.439709	237	SER
/A:295	/B:149	22.16	815.783	0.746774	80	0.485766	295	LYS
/A:295	/B:147	22.84	815.783	0.746774	80	0.485766	295	LYS
/A:47	NA	NA	792.21	0.205851	80	0.258696	47	ASN
/A:581	NA	NA	775.012	0.507046	100	0.4275	581	LYS
/A:3	NA	NA	772.569	0.199192	46	0.183654	3	LEU
/A:388	NA	NA	765.965	0.736904	58	0.434761	388	LEU
/A:462	NA	NA	765.082	0.597622	52	0.36357	462	VAL
/A:382	NA	NA	733.723	0.714388	52	0.412473	382	MET
/A:180	NA	NA	733.04	0.556195	75	0.394917	180	ALA
/A:376	NA	NA	721.208	0.741995	109	0.545037	376	SER
/A:450	NA	NA	719.169	0.626078	58	0.388107	450	CYS
/A:419	NA	NA	700.971	0.668313	63	0.41639	419	ALA
/A:336	/B:150	19.98	700.486	0.735195	75	0.469933	336	GLU
/A:336	/B:152	17.86	700.486	0.735195	75	0.469933	336	GLU
/A:524	NA	NA	696.744	0.574914	69	0.389921	524	GLY
/A:349	NA	NA	696.559	0.728209	58	0.430896	349	ALA
/A:213	NA	NA	687.629	0.609623	58	0.381104	213	ALA
/A:510	NA	NA	678.753	0.551491	59	0.358805	510	MET
/A:580	NA	NA	667.405	0.489451	117	0.455876	580	ARG
/A:160	NA	NA	646.676	0.562805	140	0.535426	160	GLU
/A:8	NA	NA	642.945	0.201159	12	0.111891	8	ARG
/A:323	/B:148	22.56	634.464	0.72614	58	0.429835	323	THR
/A:424	NA	NA	626.568	0.550266	12	0.258342	424	THR
/A:574	NA	NA	614.003	0.483228	58	0.327834	574	ALA
/A:348	NA	NA	612.233	0.730102	109	0.539708	348	ASP
/A:456	NA	NA	608.444	0.592276	46	0.348101	456	THR
/A:413	NA	NA	604.782	0.691226	63	0.425707	413	VAL
/A:91	NA	NA	600.81	0.43202	29	0.244733	91	ALA
/A:12	NA	NA	597.652	0.205951	63	0.22204	12	ALA
/A:351	NA	NA	572.809	0.749784	109	0.547845	351	GLU
/A:82	NA	NA	565.417	0.435145	46	0.282028	82	SER
/A:90	NA	NA	560.617	0.433708	46	0.28141	90	THR
/A:533	NA	NA	557.636	0.517005	52	0.329095	533	ALA
/A:426	NA	NA	555.432	0.546048	12	0.256351	426	ASN
/A:159	NA	NA	552.53	0.592616	97	0.456349	159	THR
/A:153	NA	NA	545.882	0.558555	80	0.405942	153	LEU
/A:85	NA	NA	542.15	0.443188	46	0.285331	85	LEU
/A:387	NA	NA	540.135	0.746213	69	0.46132	387	GLN
/A:333	/B:150	20.64	538.539	0.719706	29	0.365266	333	GLY
/A:333	/B:152	18.09	538.539	0.719706	29	0.365266	333	GLY
/A:170	NA	NA	536.15	0.572078	46	0.3394	170	CYS
/A:68	NA	NA	534.5	0.283962	29	0.182395	68	CYS
/A:383	NA	NA	530.154	0.750954	80	0.486633	383	GLU
/A:526	NA	NA	518.703	0.535233	41	0.313269	526	CYS
/A:286	NA	NA	509.963	0.722738	64	0.44076	286	ILE
/A:258	NA	NA	502.219	0.68829	63	0.424156	258	GLY
/A:530	NA	NA	490.027	0.531789	46	0.32235	530	GLU
/A:235	NA	NA	489.414	0.675221	35	0.359184	235	ALA
/A:490	NA	NA	482.018	0.584801	58	0.370049	490	ALA
/A:17	NA	NA	479.667	0.222679	18	0.133153	17	VAL
/A:488	NA	NA	471.279	0.608527	117	0.505236	488	ASP
/A:224	NA	NA	462.357	0.598861	86	0.435335	224	ASN
/A:178	NA	NA	461.825	0.562676	97	0.443503	178	SER
/A:128	NA	NA	459.89	0.726052	29	0.367685	128	SER
/A:179	NA	NA	450.04	0.550459	117	0.480802	179	LYS
/A:269	NA	NA	438.396	0.686694	24	0.340486	269	PRO
/A:165	NA	NA	432.079	0.591633	104	0.470424	165	GLN
/A:174	NA	NA	416.561	0.579004	46	0.341935	174	PRO
/A:451	NA	NA	411.706	0.609311	86	0.439563	451	GLU
/A:5	NA	NA	398.333	0.196975	46	0.181561	5	THR
/A:299	NA	NA	394.529	0.744904	63	0.44758	299	GLU
/A:578	NA	NA	390.902	0.497003	86	0.392369	578	GLN
/A:429	NA	NA	383.832	0.663805	83	0.455976	429	LYS
/A:46	NA	NA	365.333	0.210086	29	0.150868	46	MET
/A:287	NA	NA	347.329	0.694631	29	0.35415	287	GLN
/A:57	NA	NA	345	0.254375	12	0.133297	57	GLN
/A:132	NA	NA	339.589	0.643939	29	0.332853	132	LYS
/A:340	NA	NA	337.218	0.72903	92	0.502311	340	CYS
/A:261	NA	NA	336.852	0.714799	80	0.47086	261	LEU
/A:292	NA	NA	330.865	0.740038	63	0.44534	292	GLN
/A:570	NA	NA	322.784	0.510221	69	0.361611	570	CYS
/A:176	NA	NA	318.976	0.550369	58	0.355093	176	LEU
/A:303	NA	NA	309.217	0.728779	29	0.368361	303	ALA
/A:164	NA	NA	307.575	0.57753	98	0.45138	164	LEU
/A:208	NA	NA	306.944	0.610195	63	0.390777	208	ALA
/A:509	NA	NA	296.683	0.589972	86	0.431091	509	SER
/A:344	NA	NA	286.213	0.721852	69	0.450308	344	ASP
/A:543	NA	NA	282.264	0.519952	52	0.329476	543	VAL
/A:291	NA	NA	278.572	0.73233	35	0.382495	291	ALA
/A:455	NA	NA	276.153	0.589322	69	0.394661	455	VAL
/A:569	NA	NA	271.039	0.509164	89	0.403469	569	GLU
/A:266	NA	NA	252.083	0.706198	63	0.430894	266	GLU
/A:255	NA	NA	250.638	0.67135	80	0.452359	255	GLU
/A:416	NA	NA	250.384	0.685175	80	0.45816	416	SER
/A:163	NA	NA	249.362	0.574782	80	0.41183	163	ALA
/A:167	NA	NA	247.523	0.560317	86	0.418493	167	ARG
/A:285	NA	NA	246.852	0.745377	46	0.411226	285	SER
/A:484	NA	NA	242.543	0.604269	69	0.400829	484	SER
/A:234	NA	NA	242.073	0.667548	69	0.427383	234	ASP
/A:254	NA	NA	241.033	0.668786	52	0.391806	254	LYS
/A:221	NA	NA	239.279	0.58895	86	0.430483	221	ALA
/A:389	NA	NA	231.119	0.723364	80	0.474126	389	THR
/A:306	NA	NA	216.898	0.714368	12	0.325934	306	ALA
/A:364	/B:162	10.99	215.208	0.730694	63	0.441059	364	SER
/A:364	/B:151	19.48	215.208	0.730694	63	0.441059	364	SER
/A:364	/B:160	11.69	215.208	0.730694	63	0.441059	364	SER
/A:558	/B:365	10.88	214.501	0.511077	86	0.397727	558	LEU
/A:145	NA	NA	211.162	0.512723	29	0.27739	145	ARG
/A:519	NA	NA	209.24	0.591876	63	0.382786	519	GLY
/A:576	NA	NA	208.186	0.497422	80	0.379238	576	GLN
/A:227	NA	NA	207.206	0.617017	63	0.39333	227	THR
/A:341	NA	NA	205.95	0.736242	106	0.534653	341	ASP
/A:156	NA	NA	205.892	0.575116	80	0.411835	156	GLU
/A:6	NA	NA	198.417	0.201093	29	0.146575	6	ARG
/A:507	NA	NA	188.469	0.556897	24	0.285241	507	ALA
/A:511	/B:165	10.7	177.538	0.571131	52	0.350628	511	GLN
/A:511	/B:164	11.23	177.538	0.571131	52	0.350628	511	GLN
/A:511	/B:166	10.7	177.538	0.571131	52	0.350628	511	GLN
/A:406	/B:154	16.22	176.96	0.684161	52	0.398059	406	ARG
/A:406	/B:153	16.25	176.96	0.684161	52	0.398059	406	ARG
/A:406	/B:155	17.16	176.96	0.684161	52	0.398059	406	ARG
/A:406	/B:156	14.63	176.96	0.684161	52	0.398059	406	ARG
/A:406	/B:265	11.58	176.96	0.684161	52	0.398059	406	ARG
/A:406	/B:152	18.03	176.96	0.684161	52	0.398059	406	ARG
/A:406	/B:268	10.37	176.96	0.684161	52	0.398059	406	ARG
/A:150	NA	NA	174.138	0.559497	63	0.369089	150	THR
/A:496	NA	NA	172.413	0.576649	46	0.340189	496	SER
/A:528	NA	NA	170.668	0.523735	80	0.390164	528	SER
/A:259	NA	NA	167.297	0.663477	46	0.37661	259	ILE
/A:584	/B:365	12.56	161.529	0.49436	80	0.377808	584	GLU
/A:44	NA	NA	151.943	0.203608	75	0.24515	44	VAL
/A:562	/B:363	10.79	149.47	0.509638	80	0.384183	562	THR
/A:311	NA	NA	139.172	0.716803	29	0.362808	311	ARG
/A:577	NA	NA	138.5	0.496643	120	0.46362	577	GLU
/A:252	NA	NA	137.551	0.663833	69	0.425499	252	GLN
/A:468	/B:165	11.77	132.405	0.60221	52	0.36353	468	LEU
/A:468	/B:163	12.35	132.405	0.60221	52	0.36353	468	LEU
/A:468	/B:164	11.3	132.405	0.60221	52	0.36353	468	LEU
/A:468	/B:167	10.12	132.405	0.60221	52	0.36353	468	LEU
/A:565	NA	NA	130.9	0.508716	46	0.311552	565	GLY
/A:566	/B:236	13.41	113.069	0.521084	63	0.35278	566	ALA
/A:114	NA	NA	112.5	0.670735	46	0.379485	114	PRO
/A:540	NA	NA	109.291	0.519808	69	0.364971	540	LYS
/A:26	NA	NA	106.7	0.213881	29	0.151657	26	LEU
/A:199	NA	NA	105.994	0.612646	63	0.391181	199	THR
/A:166	NA	NA	102.252	0.591297	80	0.418304	166	GLN
/A:152	NA	NA	100.13	0.559012	63	0.368656	152	LEU
/A:83	NA	NA	96.0833	0.416994	29	0.23686	83	PHE
/A:371	/B:152	17.59	84.9254	0.711165	46	0.396366	371	ARG
/A:371	/B:154	16.86	84.9254	0.711165	46	0.396366	371	ARG
/A:371	/B:265	11.2	84.9254	0.711165	46	0.396366	371	ARG
/A:371	/B:155	16.08	84.9254	0.711165	46	0.396366	371	ARG
/A:506	NA	NA	83.8564	0.586958	46	0.34424	506	ASN
/A:191	NA	NA	81.7476	0.586278	80	0.416134	191	SER
/A:228	NA	NA	79.9836	0.579057	46	0.340912	228	LYS
/A:262	NA	NA	76.6714	0.711277	52	0.409126	262	PRO
/A:181	NA	NA	75.9288	0.579614	80	0.413319	181	THR
/A:489	NA	NA	75.0551	0.559931	35	0.309516	489	PRO
/A:115	NA	NA	74.3528	0.681958	35	0.360722	115	PHE
/A:573	NA	NA	73.9056	0.48662	46	0.302102	573	ASP
/A:447	NA	NA	71.8252	0.622935	41	0.348685	447	LEU
/A:547	NA	NA	71.6306	0.506211	29	0.274223	547	GLY
/A:449	NA	NA	70.4275	0.612569	29	0.318852	449	GLY
/A:173	NA	NA	70.1	0.536082	63	0.35894	173	ASP
/A:182	NA	NA	68.0631	0.555934	63	0.367264	182	GLN
/A:188	NA	NA	67.7714	0.530787	18	0.26117	188	PRO
/A:66	NA	NA	62.5	0.280325	29	0.179403	66	THR
/A:369	/B:151	19.03	61.9577	0.670257	12	0.306942	369	GLY
/A:369	/B:152	17.08	61.9577	0.670257	12	0.306942	369	GLY
/A:369	/B:153	17.33	61.9577	0.670257	12	0.306942	369	GLY
/A:27	NA	NA	59.1667	0.218083	29	0.153273	27	SER
/A:58	NA	NA	59	0.244147	12	0.128116	58	SER
/A:327	/B:149	21.48	58.8265	0.734746	83	0.484736	327	GLU
/A:327	/B:150	20.36	58.8265	0.734746	83	0.484736	327	GLU
/A:327	/B:148	22.59	58.8265	0.734746	83	0.484736	327	GLU
/A:505	NA	NA	56.2179	0.571633	29	0.30163	505	HIS
/A:7	NA	NA	56.0286	0.194829	29	0.143504	7	ALA
/A:367	/B:151	19.02	54.6722	0.702633	29	0.356599	367	CYS
/A:367	/B:160	12.1	54.6722	0.702633	29	0.356599	367	CYS
/A:367	/B:162	12.02	54.6722	0.702633	29	0.356599	367	CYS
/A:367	/B:153	16.78	54.6722	0.702633	29	0.356599	367	CYS
/A:367	/B:157	13.57	54.6722	0.702633	29	0.356599	367	CYS
/A:175	NA	NA	53.2417	0.548019	63	0.363897	175	ALA
/A:218	NA	NA	52.8002	0.589565	46	0.345237	218	VAL
/A:350	NA	NA	52.686	0.72632	46	0.402626	350	ASN
/A:43	NA	NA	48.319	0.205874	52	0.196947	43	HIS
/A:186	NA	NA	46.8	0.527702	29	0.283165	186	THR
/A:171	NA	NA	45	0.543464	46	0.325867	171	THR
/A:571	NA	NA	40.2619	0.495856	46	0.305874	571	SER
/A:141	NA	NA	39.5941	0.520299	46	0.316129	141	ALA
/A:544	NA	NA	38.7229	0.510164	46	0.311873	544	ARG
/A:508	NA	NA	37.0909	0.567678	44.4	0.332607	508	HIS
/A:428	NA	NA	36.3539	0.644658	97	0.476585	428	THR
/A:326	/B:148	21.7	34.6549	0.752218	63	0.449531	326	GLU
/A:326	/B:149	20.59	34.6549	0.752218	63	0.449531	326	GLU
/A:326	/B:150	20.66	34.6549	0.752218	63	0.449531	326	GLU
/A:326	/B:151	19.58	34.6549	0.752218	63	0.449531	326	GLU
/A:326	/B:147	22.23	34.6549	0.752218	63	0.449531	326	GLU
/A:326	/B:269	11.01	34.6549	0.752218	63	0.449531	326	GLU
/A:193	NA	NA	34.2914	0.53534	12	0.250238	193	ASP
/A:151	NA	NA	26.2119	0.55957	80	0.404753	151	GLY
/A:345	NA	NA	25.0833	0.706441	29	0.358105	345	MET
/A:430	NA	NA	23.0035	0.661951	63	0.411614	430	GLU
/A:452	NA	NA	21.3548	0.594361	46	0.347152	452	GLU
/A:420	NA	NA	20.5746	0.695058	46	0.389407	420	ALA
/A:149	NA	NA	19.8702	0.540956	29	0.288643	149	PRO
/A:217	NA	NA	17.2485	0.600866	46	0.349869	217	PRO
/A:546	NA	NA	15.0788	0.491834	12	0.231921	546	PRO
/A:550	/B:166	10.55	12.4405	0.508331	46	0.311022	550	ARG
/A:550	/B:165	10.81	12.4405	0.508331	46	0.311022	550	ARG
/A:322	/B:162	12.27	11.1714	0.661698	12	0.303192	322	GLU
/A:568	NA	NA	10.1918	0.505975	29	0.273933	568	GLY
/A:548	NA	NA	8	0.47208	12	0.22361	548	ALA
/A:498	NA	NA	7.45117	0.614279	29	0.319375	498	ALA
/A:140	NA	NA	7.375	0.519743	46	0.315795	140	MET
/A:463	NA	NA	6.16667	0.556372	12	0.258977	463	ASN
/A:425	NA	NA	6	0.508464	12	0.238872	425	SER
/A:10	NA	NA	5.24286	0.203538	29	0.147001	10	GLY
/A:30	NA	NA	5	0.228837	29	0.157617	30	ARG
/A:144	NA	NA	4.47339	0.504404	29	0.273256	144	ALA
/A:590	NA	NA	4	0.467033	12	0.221479	590	GLY
/A:347	NA	NA	2.04286	0.729916	46	0.403978	347	ALA
/A:249	NA	NA	2.03333	0.664257	29	0.340331	249	LYS
/A:529	NA	NA	1.16667	0.501948	29	0.272215	529	ASP
/A:231	NA	NA	0.9	0.602175	24	0.303659	231	PHE
/A:137	NA	NA	0.6	0.506953	29	0.274314	137	ASN
/A:251	NA	NA	0	0.672341	29	0.343717	251	PRO
/A:45	NA	NA	0	0.203396	29	0.146925	45	GLY
/A:1	NA	NA	0	0.199157	23	0.132408	1	MET
/A:386	NA	NA	0	0.682603	18	0.324669	386	PRO
/A:94	NA	NA	0	0.441196	18	0.223363	94	PRO
/A:18	NA	NA	0	0.222252	12	0.118745	18	SER
/A:21	NA	NA	0	0.214178	12	0.115357	21	GLY
/A:215	NA	NA	0	0.567776	12	0.263743	215	ASP
/A:23	NA	NA	0	0.21158	12	0.114266	23	VAL
/A:25	NA	NA	0	0.20904	12	0.113201	25	THR
/A:289	NA	NA	0	0.665125	12	0.304596	289	ALA
/A:486	NA	NA	0	0.541731	12	0.252814	486	GLY
/A:70	NA	NA	0	0.287623	12	0.146178	70	PHE
/A:78	NA	NA	0	0.373201	12	0.18209	78	SER
/A:592	NA	NA	0	0.454823	6	0.203604	592	LYS
